# Supplementary material for: The Grb2 splice variant, Grb3-3, is a negative regulator of RAS activation
Source: Commun Biol. 2022 Sep 28;5:1029. doi: 10.1038/s42003-022-03985-7 (PMC9519967; doi:10.1038/s42003-022-03985-7)
Supplement: Supplementary file 4 — Supplementary Data 1 [file 42003_2022_3985_MOESM4_ESM.xlsx]

## Sheet: Oligo 1 and 3
Protein IDs	Protein names	Gene names	Fasta headers	Peptides	Unique peptides	Peptides band1	Peptides band2	Peptides band3	Peptides band4	Peptides band5	Sequence coverage [%]	Mol. weight [kDa]
P61978-3;P61978-2;P61978;Q5T6W2;S4R457;S4R359	Heterogeneous nuclear ribonucleoprotein K	HNRNPK	>sp|P61978-3|HNRPK_HUMAN Isoform 3 of Heterogeneous nuclear ribonucleoprotein K OS=Homo sapiens GN=HNRNPK;>sp|P61978-2|HNRPK_HUMAN Isoform 2 of Heterogeneous nuclear ribonucleoprotein K OS=Homo sapiens GN=HNRNPK;>sp|P61978|HNRPK_HUMAN Heterogeneous nuclear	15	15	0	0	15	0	0	31.6	48.562
Q9Y3I0	tRNA-splicing ligase RtcB homolog	RTCB	>sp|Q9Y3I0|RTCB_HUMAN tRNA-splicing ligase RtcB homolog OS=Homo sapiens GN=RTCB PE=1 SV=1	6	6	0	0	6	0	0	14.1	55.21
Q5D862	Filaggrin-2	FLG2	>sp|Q5D862|FILA2_HUMAN Filaggrin-2 OS=Homo sapiens GN=FLG2 PE=1 SV=1	5	5	1	0	5	0	2	6.4	248.07
C9JYS8;Q15233-2;Q15233;H7C367;C9IZL7;C9J4X2	Non-POU domain-containing octamer-binding protein	NONO	>tr|C9JYS8|C9JYS8_HUMAN Non-POU domain-containing octamer-binding protein (Fragment) OS=Homo sapiens GN=NONO PE=1 SV=4;>sp|Q15233-2|NONO_HUMAN Isoform 2 of Non-POU domain-containing octamer-binding protein OS=Homo sapiens GN=NONO;>sp|Q15233|NONO_HUMAN Non-	5	5	0	0	5	1	0	15.4	29.508
A6NLN1;P26599;P26599-2;P26599-3;A0A087WUW5;K7ELW5;K7ES59;K7EKJ7;O95758-1;O95758-6;O95758-2;O95758;O95758-5;O95758-4;X6R242;K7EK45;O95758-7	Polypyrimidine tract-binding protein 1	PTBP1	>tr|A6NLN1|A6NLN1_HUMAN Polypyrimidine tract binding protein 1, isoform CRA_b OS=Homo sapiens GN=PTBP1 PE=1 SV=4;>sp|P26599|PTBP1_HUMAN Polypyrimidine tract-binding protein 1 OS=Homo sapiens GN=PTBP1 PE=1 SV=1;>sp|P26599-2|PTBP1_HUMAN Isoform 2 of Polypyri	5	5	0	0	5	5	0	8.9	56.51
H0YA55;P02768;C9JKR2;D6RHD5;B7WNR0;P02768-2;A0A087WWT3;P02768-3;H7C013	Serum albumin	ALB	>tr|H0YA55|H0YA55_HUMAN Serum albumin (Fragment) OS=Homo sapiens GN=ALB PE=1 SV=1;>sp|P02768|ALBU_HUMAN Serum albumin OS=Homo sapiens GN=ALB PE=1 SV=2;>tr|C9JKR2|C9JKR2_HUMAN Albumin, isoform CRA_k OS=Homo sapiens GN=ALB PE=1 SV=1;>tr|D6RHD5|D6RHD5_HUMAN S	5	5	1	0	4	2	5	9	51.459
Q02413	Desmoglein-1	DSG1	>sp|Q02413|DSG1_HUMAN Desmoglein-1 OS=Homo sapiens GN=DSG1 PE=1 SV=2	5	5	0	0	4	0	1	5.9	113.75
P31944	Caspase-14;Caspase-14 subunit p19;Caspase-14 subunit p10	CASP14	>sp|P31944|CASPE_HUMAN Caspase-14 OS=Homo sapiens GN=CASP14 PE=1 SV=2	4	4	1	0	3	0	1	14.5	27.679
P19338;H7BY16;C9JYW2;C9JLB1;C9J1H7;C9JWL1	Nucleolin	NCL	>sp|P19338|NUCL_HUMAN Nucleolin OS=Homo sapiens GN=NCL PE=1 SV=3;>tr|H7BY16|H7BY16_HUMAN Nucleolin (Fragment) OS=Homo sapiens GN=NCL PE=1 SV=4	15	15	0	0	3	0	15	20.3	76.613
Q9NZT1	Calmodulin-like protein 5	CALML5	>sp|Q9NZT1|CALL5_HUMAN Calmodulin-like protein 5 OS=Homo sapiens GN=CALML5 PE=1 SV=2	2	2	2	0	2	0	0	14.4	15.892
Q08554-2;Q08554	Desmocollin-1	DSC1	>sp|Q08554-2|DSC1_HUMAN Isoform 1B of Desmocollin-1 OS=Homo sapiens GN=DSC1;>sp|Q08554|DSC1_HUMAN Desmocollin-1 OS=Homo sapiens GN=DSC1 PE=1 SV=2	2	2	0	0	2	0	0	2.7	93.834
P15924-2;P15924-3;P15924	Desmoplakin	DSP	>sp|P15924-2|DESP_HUMAN Isoform DPII of Desmoplakin OS=Homo sapiens GN=DSP;>sp|P15924-3|DESP_HUMAN Isoform DSPIa of Desmoplakin OS=Homo sapiens GN=DSP;>sp|P15924|DESP_HUMAN Desmoplakin OS=Homo sapiens GN=DSP PE=1 SV=3	2	2	0	0	2	0	0	0.8	260.12
P05109	Protein S100-A8;Protein S100-A8, N-terminally processed	S100A8	>sp|P05109|S10A8_HUMAN Protein S100-A8 OS=Homo sapiens GN=S100A8 PE=1 SV=1	2	2	0	0	2	0	0	23.7	10.834
Q13283;E5RH00;E5RI46;E5RIF8;E5RH42;E5RIZ6;E5RJU8;Q13283-2	Ras GTPase-activating protein-binding protein 1	G3BP1	>sp|Q13283|G3BP1_HUMAN Ras GTPase-activating protein-binding protein 1 OS=Homo sapiens GN=G3BP1 PE=1 SV=1	4	4	0	0	2	4	0	11.2	52.164
Q9UN86-2;Q9UN86;D6R9X5;D6R9A4;D6RBM9;D6REX8;D6RBR0;D6RE13;D6RBW8;D6RGJ4;D6RAC7;D6RB17	Ras GTPase-activating protein-binding protein 2	G3BP2	>sp|Q9UN86-2|G3BP2_HUMAN Isoform B of Ras GTPase-activating protein-binding protein 2 OS=Homo sapiens GN=G3BP2;>sp|Q9UN86|G3BP2_HUMAN Ras GTPase-activating protein-binding protein 2 OS=Homo sapiens GN=G3BP2 PE=1 SV=2;>tr|D6R9X5|D6R9X5_HUMAN Ras GTPase-acti	2	2	0	0	2	0	0	4.7	50.817
B1AN99;P35030-5;P35030-3;P35030-2;P35030-4;P35030	Trypsin-3	PRSS3	>tr|B1AN99|B1AN99_HUMAN Trypsin-3 (Fragment) OS=Homo sapiens GN=PRSS3 PE=1 SV=4;>sp|P35030-5|TRY3_HUMAN Isoform 5 of Trypsin-3 OS=Homo sapiens GN=PRSS3;>sp|P35030-3|TRY3_HUMAN Isoform 3 of Trypsin-3 OS=Homo sapiens GN=PRSS3;>sp|P35030-2|TRY3_HUMAN Isoform	2	2	1	2	1	1	1	13.6	19.288
A0A087WYY6;Q13835-2;Q13835	Plakophilin-1	PKP1	>tr|A0A087WYY6|A0A087WYY6_HUMAN Plakophilin-1 OS=Homo sapiens GN=PKP1 PE=1 SV=1;>sp|Q13835-2|PKP1_HUMAN Isoform 1 of Plakophilin-1 OS=Homo sapiens GN=PKP1;>sp|Q13835|PKP1_HUMAN Plakophilin-1 OS=Homo sapiens GN=PKP1 PE=1 SV=2	2	2	0	2	1	0	0	3	80.532
E9PJP9;Q13702-2;Q13702	43 kDa receptor-associated protein of the synapse	RAPSN	>tr|E9PJP9|E9PJP9_HUMAN 43 kDa receptor-associated protein of the synapse OS=Homo sapiens GN=RAPSN PE=4 SV=2;>sp|Q13702-2|RAPSN_HUMAN Isoform 2 of 43 kDa receptor-associated protein of the synapse OS=Homo sapiens GN=RAPSN;>sp|Q13702|RAPSN_HUMAN 43 kDa rece	1	1	1	1	1	0	0	4.2	40.261
F8WBW2;Q9UFE4-2;Q9UFE4	Coiled-coil domain-containing protein 39	CCDC39	>tr|F8WBW2|F8WBW2_HUMAN Coiled-coil domain-containing protein 39 OS=Homo sapiens GN=CCDC39 PE=1 SV=1;>sp|Q9UFE4-2|CCD39_HUMAN Isoform 2 of Coiled-coil domain-containing protein 39 OS=Homo sapiens GN=CCDC39;>sp|Q9UFE4|CCD39_HUMAN Coiled-coil domain-containi	1	1	1	1	1	1	1	1.6	79.001
E9PRS1;E9PMG8;E9PRM3;E9PRL6;E9PJI1;Q92993-2;Q92993-4;Q92993;Q92993-3	Histone acetyltransferase KAT5	KAT5	>tr|E9PRS1|E9PRS1_HUMAN Histone acetyltransferase KAT5 (Fragment) OS=Homo sapiens GN=KAT5 PE=1 SV=1;>tr|E9PMG8|E9PMG8_HUMAN Histone acetyltransferase KAT5 (Fragment) OS=Homo sapiens GN=KAT5 PE=1 SV=1;>tr|E9PRM3|E9PRM3_HUMAN Histone acetyltransferase KAT5 (	1	1	1	1	1	0	1	56.2	1.7329
Q15058	Kinesin-like protein KIF14	KIF14	>sp|Q15058|KIF14_HUMAN Kinesin-like protein KIF14 OS=Homo sapiens GN=KIF14 PE=1 SV=1	1	1	1	1	1	1	1	0.7	186.49
Q5VW31;A0A0A0MRX8;Q5VW27;Q5VW30;Q5VW26;O00712-6;O00712;O00712-4;O00712-5	Nuclear factor 1;Nuclear factor 1 B-type	NFIB	>tr|Q5VW31|Q5VW31_HUMAN Nuclear factor 1 B-type OS=Homo sapiens GN=NFIB PE=1 SV=1;>tr|A0A0A0MRX8|A0A0A0MRX8_HUMAN Nuclear factor 1 B-type OS=Homo sapiens GN=NFIB PE=1 SV=1;>tr|Q5VW27|Q5VW27_HUMAN Nuclear factor 1 OS=Homo sapiens GN=NFIB PE=1 SV=1;>tr|Q5VW3	1	1	1	1	1	1	1	6	18.35
P47893;P47888	Olfactory receptor 3A2;Olfactory receptor 3A3	OR3A2;OR3A3	>sp|P47893|OR3A2_HUMAN Olfactory receptor 3A2 OS=Homo sapiens GN=OR3A2 PE=2 SV=3;>sp|P47888|OR3A3_HUMAN Olfactory receptor 3A3 OS=Homo sapiens GN=OR3A3 PE=2 SV=3	1	1	1	1	1	0	1	4.7	35.206
Q63HM9	PI-PLC X domain-containing protein 3	PLCXD3	>sp|Q63HM9|PLCX3_HUMAN PI-PLC X domain-containing protein 3 OS=Homo sapiens GN=PLCXD3 PE=2 SV=2	1	1	1	1	1	1	1	3.1	36.312
O76094-2;O76094	Signal recognition particle subunit SRP72	SRP72	>sp|O76094-2|SRP72_HUMAN Isoform 2 of Signal recognition particle subunit SRP72 OS=Homo sapiens GN=SRP72;>sp|O76094|SRP72_HUMAN Signal recognition particle subunit SRP72 OS=Homo sapiens GN=SRP72 PE=1 SV=3	1	1	1	1	1	0	1	1.6	67.879
F5H875		CHMP1A	>tr|F5H875|F5H875_HUMAN Charged multivesicular body protein 1a OS=Homo sapiens GN=CHMP1A PE=1 SV=2	1	1	1	1	1	1	1	7.6	14.313
O95544-3			>sp|O95544-3|NADK_HUMAN Isoform 3 of NAD kinase OS=Homo sapiens GN=NADK	1	1	1	1	1	0	0	3.3	46.446
Q8WY36-3			>sp|Q8WY36-3|BBX_HUMAN Isoform 3 of HMG box transcription factor BBX OS=Homo sapiens GN=BBX	1	1	1	1	1	0	0	1.4	71.486
P20930	Filaggrin	FLG	>sp|P20930|FILA_HUMAN Filaggrin OS=Homo sapiens GN=FLG PE=1 SV=3	2	2	0	1	1	0	0	1.5	435.16
C9J0E4;P01040	Cystatin-A;Cystatin-A, N-terminally processed	CSTA	>tr|C9J0E4|C9J0E4_HUMAN Cystatin-A OS=Homo sapiens GN=CSTA PE=1 SV=1;>sp|P01040|CYTA_HUMAN Cystatin-A OS=Homo sapiens GN=CSTA PE=1 SV=1	1	1	1	0	1	0	0	19	7.0861
M0R2I7;M0QZM1;A0A087X0X3;P52272-2;P52272	Heterogeneous nuclear ribonucleoprotein M	HNRNPM	>tr|M0R2I7|M0R2I7_HUMAN Heterogeneous nuclear ribonucleoprotein M (Fragment) OS=Homo sapiens GN=HNRNPM PE=1 SV=1;>tr|M0QZM1|M0QZM1_HUMAN Heterogeneous nuclear ribonucleoprotein M (Fragment) OS=Homo sapiens GN=HNRNPM PE=1 SV=1;>tr|A0A087X0X3|A0A087X0X3_HUMA	1	1	1	0	1	0	0	12.1	22.589
H7C4C5;B5MEG9;P27816-5;P27816-4;E7EVA0	Microtubule-associated protein	MAP4	>tr|H7C4C5|H7C4C5_HUMAN Microtubule-associated protein (Fragment) OS=Homo sapiens GN=MAP4 PE=1 SV=1;>tr|B5MEG9|B5MEG9_HUMAN Microtubule-associated protein 4 (Fragment) OS=Homo sapiens GN=MAP4 PE=1 SV=5;>sp|P27816-5|MAP4_HUMAN Isoform 5 of Microtubule-assoc	1	1	1	0	1	0	1	2.6	50.865
E7ENN3;Q8NF91-8;Q8NF91-2;Q8NF91-4;Q8NF91;Q5JV20;F8WAI0;H0Y326;H0Y325;Q8NF91-9;Q8NF91-3;Q8NF91-11	Nesprin-1	SYNE1	>tr|E7ENN3|E7ENN3_HUMAN Nesprin-1 OS=Homo sapiens GN=SYNE1 PE=1 SV=2;>sp|Q8NF91-8|SYNE1_HUMAN Isoform 8 of Nesprin-1 OS=Homo sapiens GN=SYNE1;>sp|Q8NF91-2|SYNE1_HUMAN Isoform 2 of Nesprin-1 OS=Homo sapiens GN=SYNE1;>sp|Q8NF91-4|SYNE1_HUMAN Isoform 4 of Nes	2	2	1	0	1	0	0	0.2	964.83
Q9NQX4	Unconventional myosin-Vc	MYO5C	>sp|Q9NQX4|MYO5C_HUMAN Unconventional myosin-Vc OS=Homo sapiens GN=MYO5C PE=1 SV=2	1	1	1	0	1	0	0	0.7	202.81
A0A075B6Z2		TRAJ56	>tr|A0A075B6Z2|A0A075B6Z2_HUMAN Protein TRAJ56 (Fragment) OS=Homo sapiens GN=TRAJ56 PE=4 SV=1	1	1	1	0	1	0	0	38.1	2.1104
E9PEX6;P09622-2;P09622-3;P09622	Dihydrolipoyl dehydrogenase, mitochondrial	DLD	>tr|E9PEX6|E9PEX6_HUMAN Dihydrolipoyl dehydrogenase, mitochondrial OS=Homo sapiens GN=DLD PE=1 SV=1;>sp|P09622-2|DLDH_HUMAN Isoform 2 of Dihydrolipoyl dehydrogenase, mitochondrial OS=Homo sapiens GN=DLD;>sp|P09622-3|DLDH_HUMAN Isoform 3 of Dihydrolipoyl de	1	1	0	0	1	0	0	4.3	51.815
E9PHH9;Q9BUI4	DNA-directed RNA polymerase III subunit RPC3	POLR3C	>tr|E9PHH9|E9PHH9_HUMAN DNA-directed RNA polymerase III subunit RPC3 OS=Homo sapiens GN=POLR3C PE=1 SV=1;>sp|Q9BUI4|RPC3_HUMAN DNA-directed RNA polymerase III subunit RPC3 OS=Homo sapiens GN=POLR3C PE=1 SV=1	1	1	0	0	1	0	0	3.2	46.189
A0A087WV90;E9PDN5;A0A087WTU7;A0A075B6G3;P11532-3;P11532-2;P11532-4;P11532	Dystrophin	DMD	>tr|A0A087WV90|A0A087WV90_HUMAN Dystrophin OS=Homo sapiens GN=DMD PE=1 SV=1;>tr|E9PDN5|E9PDN5_HUMAN Dystrophin OS=Homo sapiens GN=DMD PE=1 SV=1;>tr|A0A087WTU7|A0A087WTU7_HUMAN Dystrophin OS=Homo sapiens GN=DMD PE=1 SV=1;>tr|A0A075B6G3|A0A075B6G3_HUMAN Dyst	1	1	0	0	1	0	1	0.3	426.09
E5RJ09;E5RHW4;O94905	Erlin-2	ERLIN2	>tr|E5RJ09|E5RJ09_HUMAN Erlin-2 (Fragment) OS=Homo sapiens GN=ERLIN2 PE=1 SV=1;>tr|E5RHW4|E5RHW4_HUMAN Erlin-2 (Fragment) OS=Homo sapiens GN=ERLIN2 PE=1 SV=1;>sp|O94905|ERLN2_HUMAN Erlin-2 OS=Homo sapiens GN=ERLIN2 PE=1 SV=1	1	1	0	0	1	0	0	4.6	22.315
P32455	Interferon-induced guanylate-binding protein 1	GBP1	>sp|P32455|GBP1_HUMAN Interferon-induced guanylate-binding protein 1 OS=Homo sapiens GN=GBP1 PE=1 SV=2	1	1	0	0	1	0	1	2	67.93
F5H386;P22079-2;P22079	Lactoperoxidase	LPO	>tr|F5H386|F5H386_HUMAN Lactoperoxidase OS=Homo sapiens GN=LPO PE=1 SV=1;>sp|P22079-2|PERL_HUMAN Isoform 2 of Lactoperoxidase OS=Homo sapiens GN=LPO;>sp|P22079|PERL_HUMAN Lactoperoxidase OS=Homo sapiens GN=LPO PE=1 SV=2	1	1	0	0	1	0	0	1.4	73.956
Q8TDX9-2;Q8TDX9	Polycystic kidney disease protein 1-like 1	PKD1L1	>sp|Q8TDX9-2|PK1L1_HUMAN Isoform 2 of Polycystic kidney disease protein 1-like 1 OS=Homo sapiens GN=PKD1L1;>sp|Q8TDX9|PK1L1_HUMAN Polycystic kidney disease protein 1-like 1 OS=Homo sapiens GN=PKD1L1 PE=1 SV=1	1	1	0	0	1	0	0	0.4	284.31
J3QSF1;J3KRZ1;J3KTA4;P17844-2;P17844	Probable ATP-dependent RNA helicase DDX5	DDX5	>tr|J3QSF1|J3QSF1_HUMAN Probable ATP-dependent RNA helicase DDX5 (Fragment) OS=Homo sapiens GN=DDX5 PE=1 SV=1;>tr|J3KRZ1|J3KRZ1_HUMAN Probable ATP-dependent RNA helicase DDX5 (Fragment) OS=Homo sapiens GN=DDX5 PE=1 SV=1;>tr|J3KTA4|J3KTA4_HUMAN Probable ATP	1	1	0	0	1	0	0	7.2	17.95
Q8WVV4;Q8WVV4-1	Protein POF1B	POF1B	>sp|Q8WVV4|POF1B_HUMAN Protein POF1B OS=Homo sapiens GN=POF1B PE=1 SV=3;>sp|Q8WVV4-1|POF1B_HUMAN Isoform 1 of Protein POF1B OS=Homo sapiens GN=POF1B	1	1	0	0	1	0	0	1.7	68.064
P06702	Protein S100-A9	S100A9	>sp|P06702|S10A9_HUMAN Protein S100-A9 OS=Homo sapiens GN=S100A9 PE=1 SV=1	1	1	0	0	1	1	0	11.4	13.242
E7ER61;P36888-2;P36888	Receptor-type tyrosine-protein kinase FLT3	FLT3	>tr|E7ER61|E7ER61_HUMAN Receptor-type tyrosine-protein kinase FLT3 OS=Homo sapiens GN=FLT3 PE=1 SV=1;>sp|P36888-2|FLT3_HUMAN Isoform 2 of Receptor-type tyrosine-protein kinase FLT3 OS=Homo sapiens GN=FLT3;>sp|P36888|FLT3_HUMAN Receptor-type tyrosine-protei	1	1	0	0	1	0	0	2.6	83.812
U3KQN5;Q5VXM9;Q9H7B2	Ribosome production factor 2 homolog	RPF2	>tr|U3KQN5|U3KQN5_HUMAN Ribosome production factor 2 homolog OS=Homo sapiens GN=RPF2 PE=1 SV=1;>tr|Q5VXM9|Q5VXM9_HUMAN Ribosome production factor 2 homolog OS=Homo sapiens GN=RPF2 PE=1 SV=2;>sp|Q9H7B2|RPF2_HUMAN Ribosome production factor 2 homolog OS=Homo	1	1	0	0	1	0	1	18.6	6.8821
Q96P63;Q96P63-2	Serpin B12	SERPINB12	>sp|Q96P63|SPB12_HUMAN Serpin B12 OS=Homo sapiens GN=SERPINB12 PE=1 SV=1;>sp|Q96P63-2|SPB12_HUMAN Isoform 2 of Serpin B12 OS=Homo sapiens GN=SERPINB12	1	1	0	0	1	0	0	2.5	46.276
Q6UWP8;K7ESC4;Q6UWP8-2	Suprabasin	SBSN	>sp|Q6UWP8|SBSN_HUMAN Suprabasin OS=Homo sapiens GN=SBSN PE=1 SV=2	3	3	0	0	1	0	2	17.6	60.54
F8WF45;A0A0A0MTG4;P82094;P82094-2	TATA element modulatory factor	TMF1	>tr|F8WF45|F8WF45_HUMAN TATA element modulatory factor OS=Homo sapiens GN=TMF1 PE=1 SV=1;>tr|A0A0A0MTG4|A0A0A0MTG4_HUMAN TATA element modulatory factor OS=Homo sapiens GN=TMF1 PE=1 SV=1;>sp|P82094|TMF1_HUMAN TATA element modulatory factor OS=Homo sapiens G	1	1	0	0	1	1	1	1.3	86.432
Q6IQ21	Zinc finger protein 770	ZNF770	>sp|Q6IQ21|ZN770_HUMAN Zinc finger protein 770 OS=Homo sapiens GN=ZNF770 PE=2 SV=1	1	1	0	0	1	0	0	1.4	80.006
A0A087WTG3			>tr|A0A087WTG3|A0A087WTG3_HUMAN Cullin-3 OS=Homo sapiens GN=CUL3 PE=1 SV=1	1	1	0	0	1	0	0	5.6	39.147
E5RIQ9;O75920-2		SERF1A	>tr|E5RIQ9|E5RIQ9_HUMAN Small EDRK-rich factor 1 OS=Homo sapiens GN=SERF1A PE=1 SV=1;>sp|O75920-2|SERF1_HUMAN Isoform Short of Small EDRK-rich factor 1 OS=Homo sapiens GN=SERF1A	1	1	0	0	1	0	0	25	5.6824
F8W6I7;P09651-2;P09651;P09651-3;F8VTQ5;Q32P51;H0YH80;F8VZ49;F8W646;F8VYN5	Heterogeneous nuclear ribonucleoprotein A1;Heterogeneous nuclear ribonucleoprotein A1, N-terminally processed;Heterogeneous nuclear ribonucleoprotein A1-like 2	HNRNPA1;HNRNPA1L2	>tr|F8W6I7|F8W6I7_HUMAN Heterogeneous nuclear ribonucleoprotein A1 OS=Homo sapiens GN=HNRNPA1 PE=1 SV=2;>sp|P09651-2|ROA1_HUMAN Isoform A1-A of Heterogeneous nuclear ribonucleoprotein A1 OS=Homo sapiens GN=HNRNPA1;>sp|P09651|ROA1_HUMAN Heterogeneous nuclea	14	13	5	14	0	0	0	46.3	33.155
P22626-2;P22626;A0A087WUI2	Heterogeneous nuclear ribonucleoproteins A2/B1	HNRNPA2B1	>sp|P22626-2|ROA2_HUMAN Isoform A2 of Heterogeneous nuclear ribonucleoproteins A2/B1 OS=Homo sapiens GN=HNRNPA2B1;>sp|P22626|ROA2_HUMAN Heterogeneous nuclear ribonucleoproteins A2/B1 OS=Homo sapiens GN=HNRNPA2B1 PE=1 SV=2;>tr|A0A087WUI2|A0A087WUI2_HUMAN He	8	7	0	8	0	0	0	27.9	36.006
E7EUT5;P04406-2;P04406	Glyceraldehyde-3-phosphate dehydrogenase	GAPDH	>tr|E7EUT5|E7EUT5_HUMAN Glyceraldehyde-3-phosphate dehydrogenase OS=Homo sapiens GN=GAPDH PE=1 SV=1;>sp|P04406-2|G3P_HUMAN Isoform 2 of Glyceraldehyde-3-phosphate dehydrogenase OS=Homo sapiens GN=GAPDH;>sp|P04406|G3P_HUMAN Glyceraldehyde-3-phosphate dehydr	4	4	0	4	0	0	0	23.8	27.87
Q15366-6;Q15366-3;Q15366;Q15366-2;H3BRU6;F8VZX2;Q15366-7;Q15366-8;Q15366-4;Q15366-5;F8W0G4;F8VXH9;H3BSS4;J3QT27;E9PFP8;P57721-2;P57721-3;P57721-5;Q15365;P57721-4;P57721;F8VTZ0;F8W1G6;F8VRH0	Poly(rC)-binding protein 2;Poly(rC)-binding protein 3;Poly(rC)-binding protein 1	PCBP2;PCBP3;PCBP1	>sp|Q15366-6|PCBP2_HUMAN Isoform 6 of Poly(rC)-binding protein 2 OS=Homo sapiens GN=PCBP2;>sp|Q15366-3|PCBP2_HUMAN Isoform 3 of Poly(rC)-binding protein 2 OS=Homo sapiens GN=PCBP2;>sp|Q15366|PCBP2_HUMAN Poly(rC)-binding protein 2 OS=Homo sapiens GN=PCBP2 P	4	4	4	3	0	0	0	15.5	38.15
D6R9P3;D6RD18;D6RBZ0;A0A087WZV1;Q99729-3;Q99729-2;Q99729-4;Q99729	Heterogeneous nuclear ribonucleoprotein A/B	HNRNPAB	>tr|D6R9P3|D6R9P3_HUMAN Heterogeneous nuclear ribonucleoprotein A/B OS=Homo sapiens GN=HNRNPAB PE=1 SV=1;>tr|D6RD18|D6RD18_HUMAN Heterogeneous nuclear ribonucleoprotein A/B OS=Homo sapiens GN=HNRNPAB PE=1 SV=1;>tr|D6RBZ0|D6RBZ0_HUMAN Heterogeneous nuclear	2	2	1	2	0	0	0	9.6	30.302
Q9UBG3	Cornulin	CRNN	>sp|Q9UBG3|CRNN_HUMAN Cornulin OS=Homo sapiens GN=CRNN PE=1 SV=1	2	2	0	2	0	0	0	9.5	53.533
Q13151	Heterogeneous nuclear ribonucleoprotein A0	HNRNPA0	>sp|Q13151|ROA0_HUMAN Heterogeneous nuclear ribonucleoprotein A0 OS=Homo sapiens GN=HNRNPA0 PE=1 SV=1	2	2	0	2	0	0	0	6.9	30.84
A0A087WUK2;O14979-3;O14979-2;O14979	Heterogeneous nuclear ribonucleoprotein D-like	HNRNPDL	>tr|A0A087WUK2|A0A087WUK2_HUMAN Heterogeneous nuclear ribonucleoprotein D-like OS=Homo sapiens GN=HNRNPDL PE=1 SV=1;>sp|O14979-3|HNRDL_HUMAN Isoform 3 of Heterogeneous nuclear ribonucleoprotein D-like OS=Homo sapiens GN=HNRNPDL;>sp|O14979-2|HNRDL_HUMAN Iso	2	2	0	2	0	0	0	6.6	40.04
P62805	Histone H4	HIST1H4A	>sp|P62805|H4_HUMAN Histone H4 OS=Homo sapiens GN=HIST1H4A PE=1 SV=2	2	2	0	2	0	0	0	19.4	11.367
Q8TF66;Q8TF66-2	Leucine-rich repeat-containing protein 15	LRRC15	>sp|Q8TF66|LRC15_HUMAN Leucine-rich repeat-containing protein 15 OS=Homo sapiens GN=LRRC15 PE=1 SV=2;>sp|Q8TF66-2|LRC15_HUMAN Isoform 2 of Leucine-rich repeat-containing protein 15 OS=Homo sapiens GN=LRRC15	2	2	0	2	0	0	0	3.1	64.365
I3L3I0;I3L1U9;P63261;P60709;I3L4N8;P68133;P68032;C9JUM1;C9JZR7;G5E9R0;K7EM38;E7EVS6;I3L3R2;J3KT65;A6NL76;P63267;P62736;C9JTX5;F8WB63;B8ZZJ2;C9JFL5;F6UVQ4;F6QUT6;P63267-2;P0CG39;Q6S8J3;P0CG38;A5A3E0;F8WCH0;Q9BYX7;Q562R1	Actin, cytoplasmic 2;Actin, cytoplasmic 2, N-terminally processed;Actin, cytoplasmic 1;Actin, cytoplasmic 1, N-terminally processed;Actin, alpha skeletal muscle;Actin, alpha cardiac muscle 1;Actin, gamma-enteric smooth muscle;Actin, aortic smooth muscle	ACTG1;ACTB;ACTA1;ACTC1;ACTG2;ACTA2	>tr|I3L3I0|I3L3I0_HUMAN Actin, cytoplasmic 2 (Fragment) OS=Homo sapiens GN=ACTG1 PE=1 SV=1;>tr|I3L1U9|I3L1U9_HUMAN Actin, cytoplasmic 2 (Fragment) OS=Homo sapiens GN=ACTG1 PE=1 SV=1;>sp|P63261|ACTG_HUMAN Actin, cytoplasmic 2 OS=Homo sapiens GN=ACTG1 PE=1 S	5	5	5	1	0	0	0	23.4	23.845
D6RF44;H0YA96;D6RAF8;H0Y8G5;Q14103-4;Q14103-3;Q14103-2;Q14103;D6RD83;D6RBQ9	Heterogeneous nuclear ribonucleoprotein D0	HNRNPD	>tr|D6RF44|D6RF44_HUMAN Heterogeneous nuclear ribonucleoprotein D0 (Fragment) OS=Homo sapiens GN=HNRNPD PE=1 SV=4;>tr|H0YA96|H0YA96_HUMAN Heterogeneous nuclear ribonucleoprotein D0 (Fragment) OS=Homo sapiens GN=HNRNPD PE=1 SV=1;>tr|D6RAF8|D6RAF8_HUMAN Hete	2	2	1	1	0	0	0	21.6	12.553
H0YIX9;B5MCU0;B5MCG9;Q9Y2K5	R3H domain-containing protein 2	R3HDM2	>tr|H0YIX9|H0YIX9_HUMAN R3H domain-containing protein 2 (Fragment) OS=Homo sapiens GN=R3HDM2 PE=1 SV=1;>tr|B5MCU0|B5MCU0_HUMAN R3H domain-containing protein 2 OS=Homo sapiens GN=R3HDM2 PE=1 SV=1;>tr|B5MCG9|B5MCG9_HUMAN R3H domain-containing protein 2 OS=Ho	1	1	1	1	0	0	0	3.6	31.681
H0YLX4;H0YKE0;Q3MJ13	WD repeat-containing protein 72	WDR72	>tr|H0YLX4|H0YLX4_HUMAN WD repeat-containing protein 72 OS=Homo sapiens GN=WDR72 PE=1 SV=1;>tr|H0YKE0|H0YKE0_HUMAN WD repeat-containing protein 72 OS=Homo sapiens GN=WDR72 PE=1 SV=1;>sp|Q3MJ13|WDR72_HUMAN WD repeat-containing protein 72 OS=Homo sapiens GN=	1	1	1	1	0	0	0	1	123.04
H0YKV8;H0YKL9;H0YKZ7;H0YLV6;H0YMT9;H0YKX9;H0YMW4;H0YMM1;H0YKS4;H0YMD0;H0YMU9;H0YM50;H0YN42;P07355;P07355-2	Annexin;Annexin A2	ANXA2	>tr|H0YKV8|H0YKV8_HUMAN Annexin A2 (Fragment) OS=Homo sapiens GN=ANXA2 PE=1 SV=1;>tr|H0YKL9|H0YKL9_HUMAN Annexin (Fragment) OS=Homo sapiens GN=ANXA2 PE=1 SV=1;>tr|H0YKZ7|H0YKZ7_HUMAN Annexin (Fragment) OS=Homo sapiens GN=ANXA2 PE=1 SV=1;>tr|H0YLV6|H0YLV6_H	1	1	0	1	0	0	0	11.1	9.0421
Q86SJ6;Q86SJ6-2	Desmoglein-4	DSG4	>sp|Q86SJ6|DSG4_HUMAN Desmoglein-4 OS=Homo sapiens GN=DSG4 PE=1 SV=1;>sp|Q86SJ6-2|DSG4_HUMAN Isoform 2 of Desmoglein-4 OS=Homo sapiens GN=DSG4	1	1	0	1	0	0	0	0.8	113.82
P05198	Eukaryotic translation initiation factor 2 subunit 1	EIF2S1	>sp|P05198|IF2A_HUMAN Eukaryotic translation initiation factor 2 subunit 1 OS=Homo sapiens GN=EIF2S1 PE=1 SV=3	1	1	0	1	0	0	0	3.8	36.112
C9J0D1;Q71UI9-5;Q71UI9-2;Q99878;Q96KK5;Q71UI9;P0C0S5;Q9BTM1;Q16777;Q93077;Q8IUE6;Q7L7L0;Q6FI13;P20671;P0C0S8;P04908;Q96QV6;P16104;Q9BTM1-2	Histone H2A;Histone H2A.V;Histone H2A type 1-J;Histone H2A type 1-H;Histone H2A.Z;Histone H2A.J;Histone H2A type 2-C;Histone H2A type 1-C;Histone H2A type 2-B;Histone H2A type 3;Histone H2A type 2-A;Histone H2A type 1-D;Histone H2A type 1;Histone H2A type 1-B/E;Histone H2A type 1-A;Histone H2AX	H2AFV;HIST1H2AJ;HIST1H2AH;H2AFZ;H2AFJ;HIST2H2AC;HIST1H2AC;HIST2H2AB;HIST3H2A;HIST2H2AA3;HIST1H2AD;HIST1H2AG;HIST1H2AB;HIST1H2AA;H2AFX	>tr|C9J0D1|C9J0D1_HUMAN Histone H2A OS=Homo sapiens GN=H2AFV PE=3 SV=1;>sp|Q71UI9-5|H2AV_HUMAN Isoform 5 of Histone H2A.V OS=Homo sapiens GN=H2AFV;>sp|Q71UI9-2|H2AV_HUMAN Isoform 2 of Histone H2A.V OS=Homo sapiens GN=H2AFV;>sp|Q99878|H2A1J_HUMAN Histone H2	1	1	0	1	0	0	0	7.4	13.163
Q6ZNC8-3;Q6ZNC8	Lysophospholipid acyltransferase 1	MBOAT1	>sp|Q6ZNC8-3|MBOA1_HUMAN Isoform 3 of Lysophospholipid acyltransferase 1 OS=Homo sapiens GN=MBOAT1;>sp|Q6ZNC8|MBOA1_HUMAN Lysophospholipid acyltransferase 1 OS=Homo sapiens GN=MBOAT1 PE=1 SV=1	1	1	0	1	0	0	0	5.4	27.402
O15480	Melanoma-associated antigen B3	MAGEB3	>sp|O15480|MAGB3_HUMAN Melanoma-associated antigen B3 OS=Homo sapiens GN=MAGEB3 PE=2 SV=2	1	1	0	1	0	0	0	4.6	39.21
Q5TF98;Q5TF97;Q5TF96;Q8NI08-6;Q8NI08-4;Q8NI08-3;Q8NI08-2;Q8NI08	Nuclear receptor coactivator 7	NCOA7	>tr|Q5TF98|Q5TF98_HUMAN Nuclear receptor coactivator 7 (Fragment) OS=Homo sapiens GN=NCOA7 PE=1 SV=1;>tr|Q5TF97|Q5TF97_HUMAN Nuclear receptor coactivator 7 (Fragment) OS=Homo sapiens GN=NCOA7 PE=1 SV=1;>tr|Q5TF96|Q5TF96_HUMAN Nuclear receptor coactivator 7	1	1	0	1	0	0	1	11.1	10.683
P01833	Polymeric immunoglobulin receptor;Secretory component	PIGR	>sp|P01833|PIGR_HUMAN Polymeric immunoglobulin receptor OS=Homo sapiens GN=PIGR PE=1 SV=4	1	1	0	1	0	0	0	2.1	83.283
A0A0A0MRH2;P21817-3;P21817-2;P21817	Ryanodine receptor 1	RYR1	>tr|A0A0A0MRH2|A0A0A0MRH2_HUMAN Ryanodine receptor 1 OS=Homo sapiens GN=RYR1 PE=1 SV=1;>sp|P21817-3|RYR1_HUMAN Isoform 3 of Ryanodine receptor 1 OS=Homo sapiens GN=RYR1;>sp|P21817-2|RYR1_HUMAN Isoform 2 of Ryanodine receptor 1 OS=Homo sapiens GN=RYR1;>sp|P	1	1	0	1	0	0	0	0.3	564.58
A0A087WYF5;A0A0A0MT31;A0A087WYT0;A0A087WV42;A0A087WZY1;P02810	Salivary acidic proline-rich phosphoprotein 1/2;Salivary acidic proline-rich phosphoprotein 1/2;Salivary acidic proline-rich phosphoprotein 3/4;Peptide P-C	PRH1	>tr|A0A087WYF5|A0A087WYF5_HUMAN Salivary acidic proline-rich phosphoprotein 1/2 (Fragment) OS=Homo sapiens GN=PRH1 PE=4 SV=1;>tr|A0A0A0MT31|A0A0A0MT31_HUMAN Salivary acidic proline-rich phosphoprotein 1/2 OS=Homo sapiens GN=PRH1 PE=4 SV=1;>tr|A0A087WYT0|A0	1	1	0	1	0	0	0	31.4	14.001
H7C3Y5;C9JWU5;C9J8D8;B9ZVR7;Q15772-1;Q15772	Striated muscle preferentially expressed protein kinase	SPEG	>tr|H7C3Y5|H7C3Y5_HUMAN Striated muscle preferentially-expressed protein kinase (Fragment) OS=Homo sapiens GN=SPEG PE=1 SV=1;>tr|C9JWU5|C9JWU5_HUMAN Striated muscle preferentially-expressed protein kinase (Fragment) OS=Homo sapiens GN=SPEG PE=1 SV=4;>tr|C9	1	1	0	1	0	0	0	18.5	19.116
Q9HAC7-4;Q9HAC7-2;Q9HAC7;Q9HAC7-3	Succinate--hydroxymethylglutarate CoA-transferase	SUGCT	>sp|Q9HAC7-4|SUCHY_HUMAN Isoform 4 of Succinate--hydroxymethylglutarate CoA-transferase OS=Homo sapiens GN=SUGCT;>sp|Q9HAC7-2|SUCHY_HUMAN Isoform 2 of Succinate--hydroxymethylglutarate CoA-transferase OS=Homo sapiens GN=SUGCT;>sp|Q9HAC7|SUCHY_HUMAN Succina	1	1	0	1	0	0	0	3.3	43.445
Q5ST81;Q5JP53;A0A0B4J269;Q13509-2;P07437;P04350;Q9BVA1;Q13885;P68371;Q13509	Tubulin beta-3 chain;Tubulin beta chain;Tubulin beta-4A chain;Tubulin beta-2B chain;Tubulin beta-2A chain;Tubulin beta-4B chain	TUBB;TUBB3;TUBB4A;TUBB2B;TUBB2A;TUBB4B	>tr|Q5ST81|Q5ST81_HUMAN Tubulin beta chain OS=Homo sapiens GN=TUBB PE=1 SV=1;>tr|Q5JP53|Q5JP53_HUMAN Tubulin beta chain OS=Homo sapiens GN=TUBB PE=1 SV=1;>tr|A0A0B4J269|A0A0B4J269_HUMAN Tubulin beta-3 chain OS=Homo sapiens GN=TUBB3 PE=4 SV=1;>sp|Q13509-2|T	1	1	0	1	0	0	0	2.7	41.742
Q5VU13	V-set and immunoglobulin domain-containing protein 8	VSIG8	>sp|Q5VU13|VSIG8_HUMAN V-set and immunoglobulin domain-containing protein 8 OS=Homo sapiens GN=VSIG8 PE=1 SV=1	1	1	0	1	0	0	0	2.4	43.89
E5RII6		MROH5	>tr|E5RII6|E5RII6_HUMAN Maestro heat-like repeat family member 5 (Fragment) OS=Homo sapiens GN=MROH5 PE=4 SV=1	1	1	0	1	0	0	0	13.6	12.838
Q9BWF3;E9PB51;Q96PK6-5;Q9BWF3-4;Q9BQ04	RNA-binding protein 4	RBM4	>sp|Q9BWF3|RBM4_HUMAN RNA-binding protein 4 OS=Homo sapiens GN=RBM4 PE=1 SV=1;>tr|E9PB51|E9PB51_HUMAN RNA-binding protein 4 (Fragment) OS=Homo sapiens GN=RBM4 PE=1 SV=1;>sp|Q96PK6-5|RBM14_HUMAN Isoform 5 of RNA-binding protein 14 OS=Homo sapiens GN=RBM14	3	3	3	0	0	0	0	14.8	40.313
G5E9C8;Q07889	Son of sevenless homolog 1	SOS1	>tr|G5E9C8|G5E9C8_HUMAN Son of sevenless homolog 1 OS=Homo sapiens GN=SOS1 PE=1 SV=1;>sp|Q07889|SOS1_HUMAN Son of sevenless homolog 1 OS=Homo sapiens GN=SOS1 PE=1 SV=1	3	3	3	0	0	0	0	3	150.86
D6RA31;H6UYS7;E7EPV7;P37840-2;P37840-3;P37840	Alpha-synuclein	SNCA	>tr|D6RA31|D6RA31_HUMAN Alpha-synuclein (Fragment) OS=Homo sapiens GN=SNCA PE=1 SV=4;>tr|H6UYS7|H6UYS7_HUMAN Alpha-synuclein OS=Homo sapiens GN=SNCA PE=1 SV=1;>tr|E7EPV7|E7EPV7_HUMAN Alpha-synuclein OS=Homo sapiens GN=SNCA PE=1 SV=1;>sp|P37840-2|SYUA_HUMAN	1	1	1	0	0	0	0	15.2	6.8198
K7ER22;K7ES29;K7EMP7;K7EMI9;Q9BWC9	Coiled-coil domain-containing protein 106	CCDC106	>tr|K7ER22|K7ER22_HUMAN Coiled-coil domain-containing protein 106 (Fragment) OS=Homo sapiens GN=CCDC106 PE=4 SV=1;>tr|K7ES29|K7ES29_HUMAN Coiled-coil domain-containing protein 106 (Fragment) OS=Homo sapiens GN=CCDC106 PE=4 SV=1;>tr|K7EMP7|K7EMP7_HUMAN Coil	1	1	1	0	0	1	0	20.5	4.6431
O14556	Glyceraldehyde-3-phosphate dehydrogenase, testis-specific	GAPDHS	>sp|O14556|G3PT_HUMAN Glyceraldehyde-3-phosphate dehydrogenase, testis-specific OS=Homo sapiens GN=GAPDHS PE=1 SV=2	1	1	1	0	0	0	0	2.7	44.501
P51991-2;P51991	Heterogeneous nuclear ribonucleoprotein A3	HNRNPA3	>sp|P51991-2|ROA3_HUMAN Isoform 2 of Heterogeneous nuclear ribonucleoprotein A3 OS=Homo sapiens GN=HNRNPA3;>sp|P51991|ROA3_HUMAN Heterogeneous nuclear ribonucleoprotein A3 OS=Homo sapiens GN=HNRNPA3 PE=1 SV=2	1	1	1	0	0	0	0	2.8	37.029
F8WCF7;B8ZZ07;A0A0A6YYT0;F8WBS4;Q96CC6	Inactive rhomboid protein 1	RHBDF1	>tr|F8WCF7|F8WCF7_HUMAN Inactive rhomboid protein 1 OS=Homo sapiens GN=RHBDF1 PE=1 SV=1;>tr|B8ZZ07|B8ZZ07_HUMAN Inactive rhomboid protein 1 (Fragment) OS=Homo sapiens GN=RHBDF1 PE=1 SV=1;>tr|A0A0A6YYT0|A0A0A6YYT0_HUMAN Inactive rhomboid protein 1 (Fragment	1	1	1	0	0	0	0	15.9	10.166
E5RH50;A0A0B4J210;Q6PKG0-3;Q6PKG0	La-related protein 1	LARP1	>tr|E5RH50|E5RH50_HUMAN La-related protein 1 (Fragment) OS=Homo sapiens GN=LARP1 PE=1 SV=4;>tr|A0A0B4J210|A0A0B4J210_HUMAN La-related protein 1 (Fragment) OS=Homo sapiens GN=LARP1 PE=4 SV=1;>sp|Q6PKG0-3|LARP1_HUMAN Isoform 2 of La-related protein 1 OS=Homo	1	1	1	0	0	0	0	1.5	69.746
J3KQU2;Q05C16	Leucine-rich repeat-containing protein 63	LRRC63	>tr|J3KQU2|J3KQU2_HUMAN Leucine-rich repeat-containing protein 63 OS=Homo sapiens GN=LRRC63 PE=4 SV=2;>sp|Q05C16|LRC63_HUMAN Leucine-rich repeat-containing protein 63 OS=Homo sapiens GN=LRRC63 PE=2 SV=2	1	1	1	0	0	0	0	1.5	67.162
K7EL91;K7EMJ5;K7EPN1;K7ERP1;K7EPS3;Q9GZN7	Protein rogdi homolog	ROGDI	>tr|K7EL91|K7EL91_HUMAN Protein rogdi homolog OS=Homo sapiens GN=ROGDI PE=1 SV=1;>tr|K7EMJ5|K7EMJ5_HUMAN Protein rogdi homolog OS=Homo sapiens GN=ROGDI PE=1 SV=1;>tr|K7EPN1|K7EPN1_HUMAN Protein rogdi homolog (Fragment) OS=Homo sapiens GN=ROGDI PE=1 SV=1;>t	1	1	1	0	0	0	0	16.2	7.4575
B4DJK0;B4DUA4;Q13243-3;Q13243;Q13247-3;Q13247;Q08170	Serine/arginine-rich splicing factor 5;Serine/arginine-rich splicing factor 6;Serine/arginine-rich splicing factor 4	SRSF5;SRSF6;SRSF4	>tr|B4DJK0|B4DJK0_HUMAN Serine/arginine-rich-splicing factor 5 OS=Homo sapiens GN=SRSF5 PE=1 SV=1;>tr|B4DUA4|B4DUA4_HUMAN Serine/arginine-rich-splicing factor 5 OS=Homo sapiens GN=SRSF5 PE=1 SV=1;>sp|Q13243-3|SRSF5_HUMAN Isoform SRP40-4 of Serine/arginine-	1	1	1	0	0	0	0	7.3	14.437
Q5SSC6;A0A087X1N4;Q8IYJ3-2;Q8IYJ3	Synaptotagmin-like protein 1	SYTL1	>tr|Q5SSC6|Q5SSC6_HUMAN Synaptotagmin-like protein 1 (Fragment) OS=Homo sapiens GN=SYTL1 PE=4 SV=1;>tr|A0A087X1N4|A0A087X1N4_HUMAN Synaptotagmin-like protein 1 OS=Homo sapiens GN=SYTL1 PE=1 SV=1;>sp|Q8IYJ3-2|SYTL1_HUMAN Isoform 2 of Synaptotagmin-like prot	1	1	1	0	0	0	0	27.6	8.3403
F8VPB4;Q9H741	UPF0454 protein C12orf49	C12orf49	>tr|F8VPB4|F8VPB4_HUMAN UPF0454 protein C12orf49 OS=Homo sapiens GN=C12orf49 PE=4 SV=1;>sp|Q9H741|CL049_HUMAN UPF0454 protein C12orf49 OS=Homo sapiens GN=C12orf49 PE=2 SV=1	1	1	1	0	0	0	0	21.3	5.5767
P55895	V(D)J recombination-activating protein 2	RAG2	>sp|P55895|RAG2_HUMAN V(D)J recombination-activating protein 2 OS=Homo sapiens GN=RAG2 PE=1 SV=1	1	1	1	0	0	0	0	3.6	59.24
Q9H0D6-2;Q9H0D6	5-3 exoribonuclease 2	XRN2	>sp|Q9H0D6-2|XRN2_HUMAN Isoform 2 of 5-3 exoribonuclease 2 OS=Homo sapiens GN=XRN2;>sp|Q9H0D6|XRN2_HUMAN 5-3 exoribonuclease 2 OS=Homo sapiens GN=XRN2 PE=1 SV=1	3	3	0	0	0	0	3	2.9	99.96
Q12797-10;Q12797	Aspartyl/asparaginyl beta-hydroxylase	ASPH	>sp|Q12797-10|ASPH_HUMAN Isoform 10 of Aspartyl/asparaginyl beta-hydroxylase OS=Homo sapiens GN=ASPH;>sp|Q12797|ASPH_HUMAN Aspartyl/asparaginyl beta-hydroxylase OS=Homo sapiens GN=ASPH PE=1 SV=3	2	2	0	0	0	0	2	2.7	83.267
F5H0W4;A0A0A0MT10;A0A087X188;Q9UBW5-2;Q9UBW5	Bridging integrator 2	BIN2	>tr|F5H0W4|F5H0W4_HUMAN Bridging integrator 2 OS=Homo sapiens GN=BIN2 PE=1 SV=1;>tr|A0A0A0MT10|A0A0A0MT10_HUMAN Bridging integrator 2 (Fragment) OS=Homo sapiens GN=BIN2 PE=1 SV=1;>tr|A0A087X188|A0A087X188_HUMAN Bridging integrator 2 OS=Homo sapiens GN=BIN2	1	1	0	0	0	0	1	1.9	59.186
A0A087WT48;O60884	DnaJ homolog subfamily A member 2	DNAJA2	>tr|A0A087WT48|A0A087WT48_HUMAN DnaJ homolog subfamily A member 2 (Fragment) OS=Homo sapiens GN=DNAJA2 PE=1 SV=1;>sp|O60884|DNJA2_HUMAN DnaJ homolog subfamily A member 2 OS=Homo sapiens GN=DNAJA2 PE=1 SV=1	1	1	0	0	0	1	0	6.7	14.688
O00257	E3 SUMO-protein ligase CBX4	CBX4	>sp|O00257|CBX4_HUMAN E3 SUMO-protein ligase CBX4 OS=Homo sapiens GN=CBX4 PE=1 SV=3	1	1	0	0	0	0	1	3.6	61.367
Q9BZY9-2;Q9BZY9	E3 ubiquitin-protein ligase TRIM31	TRIM31	>sp|Q9BZY9-2|TRI31_HUMAN Isoform Beta of E3 ubiquitin-protein ligase TRIM31 OS=Homo sapiens GN=TRIM31;>sp|Q9BZY9|TRI31_HUMAN E3 ubiquitin-protein ligase TRIM31 OS=Homo sapiens GN=TRIM31 PE=1 SV=2	1	1	0	0	0	1	0	3	30.831
O43281	Embryonal Fyn-associated substrate	EFS	>sp|O43281|EFS_HUMAN Embryonal Fyn-associated substrate OS=Homo sapiens GN=EFS PE=2 SV=1	1	1	0	0	0	0	1	1.8	58.815
C9JZG1;P55884;P55884-2	Eukaryotic translation initiation factor 3 subunit B	EIF3B	>tr|C9JZG1|C9JZG1_HUMAN Eukaryotic translation initiation factor 3 subunit B (Fragment) OS=Homo sapiens GN=EIF3B PE=1 SV=1;>sp|P55884|EIF3B_HUMAN Eukaryotic translation initiation factor 3 subunit B OS=Homo sapiens GN=EIF3B PE=1 SV=3;>sp|P55884-2|EIF3B_HUM	1	1	0	0	0	0	1	4.6	33.382
F5H1Y3;P39748-2;P39748	Flap endonuclease 1	FEN1	>tr|F5H1Y3|F5H1Y3_HUMAN Flap endonuclease 1 (Fragment) OS=Homo sapiens GN=FEN1 PE=1 SV=1;>sp|P39748-2|FEN1_HUMAN Isoform FENMIT of Flap endonuclease 1 OS=Homo sapiens GN=FEN1;>sp|P39748|FEN1_HUMAN Flap endonuclease 1 OS=Homo sapiens GN=FEN1 PE=1 SV=1	1	1	0	0	0	0	1	6.1	18.275
Q00839-2;Q00839;Q5RI18	Heterogeneous nuclear ribonucleoprotein U	HNRNPU	>sp|Q00839-2|HNRPU_HUMAN Isoform Short of Heterogeneous nuclear ribonucleoprotein U OS=Homo sapiens GN=HNRNPU;>sp|Q00839|HNRPU_HUMAN Heterogeneous nuclear ribonucleoprotein U OS=Homo sapiens GN=HNRNPU PE=1 SV=6	7	7	0	0	0	0	7	9.7	88.979
J3KSM2;Q96A59-3;Q96A59;Q96A59-2	MARVEL domain-containing protein 3	MARVELD3	>tr|J3KSM2|J3KSM2_HUMAN MARVEL domain-containing protein 3 OS=Homo sapiens GN=MARVELD3 PE=1 SV=1;>sp|Q96A59-3|MALD3_HUMAN Isoform 3 of MARVEL domain-containing protein 3 OS=Homo sapiens GN=MARVELD3;>sp|Q96A59|MALD3_HUMAN MARVEL domain-containing protein 3	1	1	0	0	0	0	1	5	25.5
D6R991;D6REM6;A8MXP9;P43243;D6RAM9;D6RAY2;D6RBI2;D6RE02;D6RIA2;H0Y8T4;B3KM87;P43243-2	Matrin-3	MATR3	>tr|D6R991|D6R991_HUMAN Matrin-3 (Fragment) OS=Homo sapiens GN=MATR3 PE=1 SV=1;>tr|D6REM6|D6REM6_HUMAN Matrin-3 OS=Homo sapiens GN=MATR3 PE=1 SV=1;>tr|A8MXP9|A8MXP9_HUMAN Matrin-3 OS=Homo sapiens GN=MATR3 PE=1 SV=1;>sp|P43243|MATR3_HUMAN Matrin-3 OS=Homo s	2	2	0	0	0	0	2	4.6	48.159
J3QL92;Q9Y4B5-2;Q9Y4B5-3;Q9Y4B5	Microtubule cross-linking factor 1	MTCL1	>tr|J3QL92|J3QL92_HUMAN Microtubule cross-linking factor 1 OS=Homo sapiens GN=MTCL1 PE=1 SV=1;>sp|Q9Y4B5-2|MTCL1_HUMAN Isoform 2 of Microtubule cross-linking factor 1 OS=Homo sapiens GN=MTCL1;>sp|Q9Y4B5-3|MTCL1_HUMAN Isoform 3 of Microtubule cross-linking	1	1	0	0	0	0	1	2.9	55.249
Q9Y623;P12882	Myosin-4;Myosin-1	MYH4;MYH1	>sp|Q9Y623|MYH4_HUMAN Myosin-4 OS=Homo sapiens GN=MYH4 PE=1 SV=2;>sp|P12882|MYH1_HUMAN Myosin-1 OS=Homo sapiens GN=MYH1 PE=1 SV=3	1	1	0	0	0	0	1	0.4	223.07
Q9HCS7	Pre-mRNA-splicing factor SYF1	XAB2	>sp|Q9HCS7|SYF1_HUMAN Pre-mRNA-splicing factor SYF1 OS=Homo sapiens GN=XAB2 PE=1 SV=2	1	1	0	0	0	0	1	1.2	100.01
Q96MH2	Protein HEXIM2	HEXIM2	>sp|Q96MH2|HEXI2_HUMAN Protein HEXIM2 OS=Homo sapiens GN=HEXIM2 PE=1 SV=1	1	1	0	0	0	0	1	6.3	32.418
Q8TF72	Protein Shroom3	SHROOM3	>sp|Q8TF72|SHRM3_HUMAN Protein Shroom3 OS=Homo sapiens GN=SHROOM3 PE=1 SV=2	1	1	0	0	0	0	1	0.5	216.85
O60330-2;O60330	Protocadherin gamma-A12	PCDHGA12	>sp|O60330-2|PCDGC_HUMAN Isoform 2 of Protocadherin gamma-A12 OS=Homo sapiens GN=PCDHGA12;>sp|O60330|PCDGC_HUMAN Protocadherin gamma-A12 OS=Homo sapiens GN=PCDHGA12 PE=2 SV=1	1	1	0	0	0	0	1	1.1	89.581
A6NIL9	Putative uncharacterized protein CRYM-AS1	CRYM-AS1	>sp|A6NIL9|CRAS1_HUMAN Putative uncharacterized protein CRYM-AS1 OS=Homo sapiens GN=CRYM-AS1 PE=5 SV=1	1	1	0	0	0	0	1	8.3	12.311
H0YLE8;P46940	Ras GTPase-activating-like protein IQGAP1	IQGAP1	>tr|H0YLE8|H0YLE8_HUMAN Ras GTPase-activating-like protein IQGAP1 OS=Homo sapiens GN=IQGAP1 PE=1 SV=1;>sp|P46940|IQGA1_HUMAN Ras GTPase-activating-like protein IQGAP1 OS=Homo sapiens GN=IQGAP1 PE=1 SV=1	1	1	0	0	0	0	1	1.1	124.79
Q7KZF4;H7C597	Staphylococcal nuclease domain-containing protein 1	SND1	>sp|Q7KZF4|SND1_HUMAN Staphylococcal nuclease domain-containing protein 1 OS=Homo sapiens GN=SND1 PE=1 SV=1	7	7	0	0	0	0	7	9.2	102
Q9H2G2-2;Q9H2G2	STE20-like serine/threonine-protein kinase	SLK	>sp|Q9H2G2-2|SLK_HUMAN Isoform 2 of STE20-like serine/threonine-protein kinase OS=Homo sapiens GN=SLK;>sp|Q9H2G2|SLK_HUMAN STE20-like serine/threonine-protein kinase OS=Homo sapiens GN=SLK PE=1 SV=1	1	1	0	0	0	0	1	0.8	138.99
C9J3C8;C9JKP5;U3KQ21;F8WE75;Q9NWD8-2;Q9NWD8	Transmembrane protein 248	TMEM248	>tr|C9J3C8|C9J3C8_HUMAN Transmembrane protein 248 (Fragment) OS=Homo sapiens GN=TMEM248 PE=1 SV=1;>tr|C9JKP5|C9JKP5_HUMAN Transmembrane protein 248 (Fragment) OS=Homo sapiens GN=TMEM248 PE=1 SV=1;>tr|U3KQ21|U3KQ21_HUMAN Transmembrane protein 248 (Fragment)	1	1	0	0	0	0	1	15.3	8.3097
D6R9J6;D6RAC4;D6RC86;D6RGK1;D6R9U6;D6RHD1;D6RJE1;D6RE69;D6R9I1;D6RBC4;Q8NAP3	Zinc finger and BTB domain-containing protein 38	ZBTB38	>tr|D6R9J6|D6R9J6_HUMAN Zinc finger and BTB domain-containing protein 38 (Fragment) OS=Homo sapiens GN=ZBTB38 PE=1 SV=1;>tr|D6RAC4|D6RAC4_HUMAN Zinc finger and BTB domain-containing protein 38 (Fragment) OS=Homo sapiens GN=ZBTB38 PE=1 SV=4;>tr|D6RC86|D6RC8	1	1	0	0	0	0	1	23.5	3.9225
A6NHN7;A6NHB5;Q14202-2;Q14202	Zinc finger MYM-type protein 3	ZMYM3	>tr|A6NHN7|A6NHN7_HUMAN Zinc finger MYM-type protein 3 OS=Homo sapiens GN=ZMYM3 PE=1 SV=1;>tr|A6NHB5|A6NHB5_HUMAN Zinc finger MYM-type protein 3 OS=Homo sapiens GN=ZMYM3 PE=1 SV=1;>sp|Q14202-2|ZMYM3_HUMAN Isoform 2 of Zinc finger MYM-type protein 3 OS=Homo	1	1	0	0	0	0	1	1.5	141.79
A0A087X1R3			>tr|A0A087X1R3|A0A087X1R3_HUMAN Ankyrin repeat domain-containing protein 36B OS=Homo sapiens GN=ANKRD36B PE=4 SV=1	1	1	0	0	0	1	0	2.2	117.29
C9JEG4		MYL7	>tr|C9JEG4|C9JEG4_HUMAN Myosin regulatory light chain 2, atrial isoform OS=Homo sapiens GN=MYL7 PE=1 SV=1	1	1	0	0	0	1	0	6.8	16.671
H0Y853;Q96MT7-2		CFAP44	>tr|H0Y853|H0Y853_HUMAN Cilia- and flagella-associated protein 44 (Fragment) OS=Homo sapiens GN=CFAP44 PE=1 SV=1;>sp|Q96MT7-2|CFA44_HUMAN Isoform 2 of Cilia- and flagella-associated protein 44 OS=Homo sapiens GN=CFAP44	1	1	0	0	0	0	1	1	115.95
H7C3G8		IRAK1	>tr|H7C3G8|H7C3G8_HUMAN Interleukin-1 receptor-associated kinase 1 (Fragment) OS=Homo sapiens GN=IRAK1 PE=1 SV=1	1	1	0	0	0	1	1	4.2	23.519
J3KNU0		B2M	>tr|J3KNU0|J3KNU0_HUMAN Beta-2-microglobulin OS=Homo sapiens GN=B2M PE=4 SV=1	1	1	0	0	0	0	1	12.3	6.0903
K7EQ90;K7ER75;K7EPJ8		AP1M1	>tr|K7EQ90|K7EQ90_HUMAN AP-1 complex subunit mu-1 (Fragment) OS=Homo sapiens GN=AP1M1 PE=1 SV=1;>tr|K7ER75|K7ER75_HUMAN AP-1 complex subunit mu-1 (Fragment) OS=Homo sapiens GN=AP1M1 PE=1 SV=1;>tr|K7EPJ8|K7EPJ8_HUMAN AP-1 complex subunit mu-1 (Fragment) OS=	1	1	0	0	0	0	1	21.9	7.3717
P35612-5;P35612-6			>sp|P35612-5|ADDB_HUMAN Isoform 5 of Beta-adducin OS=Homo sapiens GN=ADD2;>sp|P35612-6|ADDB_HUMAN Isoform 6 of Beta-adducin OS=Homo sapiens GN=ADD2	1	1	0	0	0	1	0	7.1	31.934
Q9BXW6-4			>sp|Q9BXW6-4|OSBL1_HUMAN Isoform 4 of Oxysterol-binding protein-related protein 1 OS=Homo sapiens GN=OSBPL1A	1	1	0	0	0	0	1	3	65.094

## Sheet: Oligo 2
Protein IDs	Protein names	Gene names	Fasta headers	Peptides	Unique peptides	Peptides oligo2	Peptides X	Sequence coverage [%]	Mol. weight [kDa]
P51991	Heterogeneous nuclear ribonucleoprotein A3	HNRNPA3	>sp|P51991|ROA3_HUMAN Heterogeneous nuclear ribonucleoprotein A3 OS=Homo sapiens OX=9606 GN=HNRNPA3 PE=1 SV=2	17	16	17	0	31.5	39.594
P42704	Leucine-rich PPR motif-containing protein, mitochondrial	LRPPRC	>sp|P42704|LPPRC_HUMAN Leucine-rich PPR motif-containing protein, mitochondrial OS=Homo sapiens OX=9606 GN=LRPPRC PE=1 SV=3	16	16	16	0	12.3	157.9
P40227;Q92526	T-complex protein 1 subunit zeta	CCT6A	>sp|P40227|TCPZ_HUMAN T-complex protein 1 subunit zeta OS=Homo sapiens OX=9606 GN=CCT6A PE=1 SV=3	15	15	15	0	28.8	58.024
Q9NZI8	Insulin-like growth factor 2 mRNA-binding protein 1	IGF2BP1	>sp|Q9NZI8|IF2B1_HUMAN Insulin-like growth factor 2 mRNA-binding protein 1 OS=Homo sapiens OX=9606 GN=IGF2BP1 PE=1 SV=2	13	11	13	0	25.3	63.48
P53396	ATP-citrate synthase	ACLY	>sp|P53396|ACLY_HUMAN ATP-citrate synthase OS=Homo sapiens OX=9606 GN=ACLY PE=1 SV=3	13	13	13	0	15	120.84
Q15366	Poly(rC)-binding protein 2	PCBP2	>sp|Q15366|PCBP2_HUMAN Poly(rC)-binding protein 2 OS=Homo sapiens OX=9606 GN=PCBP2 PE=1 SV=1	12	7	12	0	47.4	38.58
P50991	T-complex protein 1 subunit delta	CCT4	>sp|P50991|TCPD_HUMAN T-complex protein 1 subunit delta OS=Homo sapiens OX=9606 GN=CCT4 PE=1 SV=4	12	12	12	0	27.3	57.924
Q96PK6;A0A0A0MSL8	RNA-binding protein 14	RBM14	>sp|Q96PK6|RBM14_HUMAN RNA-binding protein 14 OS=Homo sapiens OX=9606 GN=RBM14 PE=1 SV=2	11	11	11	0	14.3	69.491
P78371	T-complex protein 1 subunit beta	CCT2	>sp|P78371|TCPB_HUMAN T-complex protein 1 subunit beta OS=Homo sapiens OX=9606 GN=CCT2 PE=1 SV=4	11	11	11	0	25.6	57.488
O43809	Cleavage and polyadenylation specificity factor subunit 5	NUDT21	>sp|O43809|CPSF5_HUMAN Cleavage and polyadenylation specificity factor subunit 5 OS=Homo sapiens OX=9606 GN=NUDT21 PE=1 SV=1	11	11	11	0	48	26.227
Q7KZF4	Staphylococcal nuclease domain-containing protein 1	SND1	>sp|Q7KZF4|SND1_HUMAN Staphylococcal nuclease domain-containing protein 1 OS=Homo sapiens OX=9606 GN=SND1 PE=1 SV=1	10	10	10	0	12.9	102
Q00341	Vigilin	HDLBP	>sp|Q00341|VIGLN_HUMAN Vigilin OS=Homo sapiens OX=9606 GN=HDLBP PE=1 SV=2	10	10	10	0	8.7	141.45
O43390	Heterogeneous nuclear ribonucleoprotein R	HNRNPR	>sp|O43390|HNRPR_HUMAN Heterogeneous nuclear ribonucleoprotein R OS=Homo sapiens OX=9606 GN=HNRNPR PE=1 SV=1	10	6	10	0	18.5	70.942
Q99832	T-complex protein 1 subunit eta	CCT7	>sp|Q99832|TCPH_HUMAN T-complex protein 1 subunit eta OS=Homo sapiens OX=9606 GN=CCT7 PE=1 SV=2	9	9	9	0	16.6	59.366
P46781	40S ribosomal protein S9	RPS9	>sp|P46781|RS9_HUMAN 40S ribosomal protein S9 OS=Homo sapiens OX=9606 GN=RPS9 PE=1 SV=3	9	9	9	0	32.5	22.591
P26358	DNA (cytosine-5)-methyltransferase 1	DNMT1	>sp|P26358|DNMT1_HUMAN DNA (cytosine-5)-methyltransferase 1 OS=Homo sapiens OX=9606 GN=DNMT1 PE=1 SV=2	9	9	9	0	5.9	183.16
Q92879;O95319	CUGBP Elav-like family member 1	CELF1	>sp|Q92879|CELF1_HUMAN CUGBP Elav-like family member 1 OS=Homo sapiens OX=9606 GN=CELF1 PE=1 SV=2	8	8	8	0	17.5	52.063
Q12905	Interleukin enhancer-binding factor 2	ILF2	>sp|Q12905|ILF2_HUMAN Interleukin enhancer-binding factor 2 OS=Homo sapiens OX=9606 GN=ILF2 PE=1 SV=2	8	8	8	0	24.9	43.062
P52272	Heterogeneous nuclear ribonucleoprotein M	HNRNPM	>sp|P52272|HNRPM_HUMAN Heterogeneous nuclear ribonucleoprotein M OS=Homo sapiens OX=9606 GN=HNRNPM PE=1 SV=3	8	8	8	0	11	77.515
P43243	Matrin-3	MATR3	>sp|P43243|MATR3_HUMAN Matrin-3 OS=Homo sapiens OX=9606 GN=MATR3 PE=1 SV=2	8	8	8	0	9.8	94.622
P11940;Q9H361;Q4VXU2;Q96DU9	Polyadenylate-binding protein 1;Polyadenylate-binding protein 3	PABPC1;PABPC3	>sp|P11940|PABP1_HUMAN Polyadenylate-binding protein 1 OS=Homo sapiens OX=9606 GN=PABPC1 PE=1 SV=2;>sp|Q9H361|PABP3_HUMAN Polyadenylate-binding protein 3 OS=Homo sapiens OX=9606 GN=PABPC3 PE=1 SV=2	8	5	8	0	13.8	70.67
O60506	Heterogeneous nuclear ribonucleoprotein Q	SYNCRIP	>sp|O60506|HNRPQ_HUMAN Heterogeneous nuclear ribonucleoprotein Q OS=Homo sapiens OX=9606 GN=SYNCRIP PE=1 SV=2	8	4	8	0	14	69.602
Q13151	Heterogeneous nuclear ribonucleoprotein A0	HNRNPA0	>sp|Q13151|ROA0_HUMAN Heterogeneous nuclear ribonucleoprotein A0 OS=Homo sapiens OX=9606 GN=HNRNPA0 PE=1 SV=1	7	7	7	0	23.6	30.84
Q12906	Interleukin enhancer-binding factor 3	ILF3	>sp|Q12906|ILF3_HUMAN Interleukin enhancer-binding factor 3 OS=Homo sapiens OX=9606 GN=ILF3 PE=1 SV=3	7	7	7	0	8.5	95.337
Q9BWF3;Q9BQ04	RNA-binding protein 4;RNA-binding protein 4B	RBM4;RBM4B	>sp|Q9BWF3|RBM4_HUMAN RNA-binding protein 4 OS=Homo sapiens OX=9606 GN=RBM4 PE=1 SV=1;>sp|Q9BQ04|RBM4B_HUMAN RNA-binding protein 4B OS=Homo sapiens OX=9606 GN=RBM4B PE=1 SV=1	6	6	6	0	15.4	40.313
Q08J23	tRNA (cytosine(34)-C(5))-methyltransferase	NSUN2	>sp|Q08J23|NSUN2_HUMAN tRNA (cytosine(34)-C(5))-methyltransferase OS=Homo sapiens OX=9606 GN=NSUN2 PE=1 SV=2	6	6	6	0	9.5	86.47
P67809	Nuclease-sensitive element-binding protein 1	YBX1	>sp|P67809|YBOX1_HUMAN Nuclease-sensitive element-binding protein 1 OS=Homo sapiens OX=9606 GN=YBX1 PE=1 SV=3	6	2	6	0	16	35.924
P63244	Guanine nucleotide-binding protein subunit beta-2-like 1;Guanine nucleotide-binding protein subunit beta-2-like 1, N-terminally processed	GNB2L1	>sp|P63244|RACK1_HUMAN Receptor of activated protein C kinase 1 OS=Homo sapiens OX=9606 GN=RACK1 PE=1 SV=3	6	6	6	0	25.2	35.076
P62995	Transformer-2 protein homolog beta	TRA2B	>sp|P62995|TRA2B_HUMAN Transformer-2 protein homolog beta OS=Homo sapiens OX=9606 GN=TRA2B PE=1 SV=1	6	5	6	0	21.2	33.665
P62269	40S ribosomal protein S18	RPS18	>sp|P62269|RS18_HUMAN 40S ribosomal protein S18 OS=Homo sapiens OX=9606 GN=RPS18 PE=1 SV=3	6	6	6	0	37.5	17.718
P23246	Splicing factor, proline- and glutamine-rich	SFPQ	>sp|P23246|SFPQ_HUMAN Splicing factor, proline- and glutamine-rich OS=Homo sapiens OX=9606 GN=SFPQ PE=1 SV=2	6	6	6	0	10.6	76.149
P16989;Q9Y2T7	Y-box-binding protein 3;Y-box-binding protein 2	YBX3;YBX2	>sp|P16989|YBOX3_HUMAN Y-box-binding protein 3 OS=Homo sapiens OX=9606 GN=YBX3 PE=1 SV=4;>sp|Q9Y2T7|YBOX2_HUMAN Y-box-binding protein 2 OS=Homo sapiens OX=9606 GN=YBX2 PE=1 SV=2	6	2	6	0	28	40.089
P13489	Ribonuclease inhibitor	RNH1	>sp|P13489|RINI_HUMAN Ribonuclease inhibitor OS=Homo sapiens OX=9606 GN=RNH1 PE=1 SV=2	6	6	6	0	19.1	49.973
O14979	Heterogeneous nuclear ribonucleoprotein D-like	HNRNPDL	>sp|O14979|HNRDL_HUMAN Heterogeneous nuclear ribonucleoprotein D-like OS=Homo sapiens OX=9606 GN=HNRNPDL PE=1 SV=3	6	5	6	0	15.5	46.437
O00425	Insulin-like growth factor 2 mRNA-binding protein 3	IGF2BP3	>sp|O00425|IF2B3_HUMAN Insulin-like growth factor 2 mRNA-binding protein 3 OS=Homo sapiens OX=9606 GN=IGF2BP3 PE=1 SV=2	6	4	6	0	11.7	63.704
Q9Y5A9	YTH domain-containing family protein 2	YTHDF2	>sp|Q9Y5A9|YTHD2_HUMAN YTH domain-containing family protein 2 OS=Homo sapiens OX=9606 GN=YTHDF2 PE=1 SV=2	5	3	5	0	9.2	62.333
Q15717	ELAV-like protein 1	ELAVL1	>sp|Q15717|ELAV1_HUMAN ELAV-like protein 1 OS=Homo sapiens OX=9606 GN=ELAVL1 PE=1 SV=2	5	5	5	0	22.1	36.091
Q15365	Poly(rC)-binding protein 1	PCBP1	>sp|Q15365|PCBP1_HUMAN Poly(rC)-binding protein 1 OS=Homo sapiens OX=9606 GN=PCBP1 PE=1 SV=2	5	1	5	0	19.7	37.497
Q02878	60S ribosomal protein L6	RPL6	>sp|Q02878|RL6_HUMAN 60S ribosomal protein L6 OS=Homo sapiens OX=9606 GN=RPL6 PE=1 SV=3	5	5	5	0	14.2	32.728
P62244;H3BN98	40S ribosomal protein S15a	RPS15A	>sp|P62244|RS15A_HUMAN 40S ribosomal protein S15a OS=Homo sapiens OX=9606 GN=RPS15A PE=1 SV=2;>tr|H3BN98|H3BN98_HUMAN Uncharacterized protein (Fragment) OS=Homo sapiens OX=9606 PE=4 SV=2	5	5	5	0	36.2	14.839
P61978	Heterogeneous nuclear ribonucleoprotein K	HNRNPK	>sp|P61978|HNRPK_HUMAN Heterogeneous nuclear ribonucleoprotein K OS=Homo sapiens OX=9606 GN=HNRNPK PE=1 SV=1	5	5	5	0	13.2	50.976
P57721	Poly(rC)-binding protein 3	PCBP3	>sp|P57721|PCBP3_HUMAN Poly(rC)-binding protein 3 OS=Homo sapiens OX=9606 GN=PCBP3 PE=2 SV=2	5	1	5	0	17.5	39.465
P23368	NAD-dependent malic enzyme, mitochondrial	ME2	>sp|P23368|MAOM_HUMAN NAD-dependent malic enzyme, mitochondrial OS=Homo sapiens OX=9606 GN=ME2 PE=1 SV=1	5	5	5	0	9.2	65.443
P09429;B2RPK0;P23497	High mobility group protein B1;Putative high mobility group protein B1-like 1	HMGB1;HMGB1P1	>sp|P09429|HMGB1_HUMAN High mobility group protein B1 OS=Homo sapiens OX=9606 GN=HMGB1 PE=1 SV=3;>sp|B2RPK0|HGB1A_HUMAN Putative high mobility group protein B1-like 1 OS=Homo sapiens OX=9606 GN=HMGB1P1 PE=5 SV=1	5	5	5	0	25.6	24.893
P05455	Lupus La protein	SSB	>sp|P05455|LA_HUMAN Lupus La protein OS=Homo sapiens OX=9606 GN=SSB PE=1 SV=2	5	5	5	0	12.7	46.836
O75494;Q8WXF0	Serine/arginine-rich splicing factor 10	SRSF10	>sp|O75494|SRS10_HUMAN Serine/arginine-rich splicing factor 10 OS=Homo sapiens OX=9606 GN=SRSF10 PE=1 SV=1	5	5	5	0	17.6	31.3
Q9Y6M1	Insulin-like growth factor 2 mRNA-binding protein 2	IGF2BP2	>sp|Q9Y6M1|IF2B2_HUMAN Insulin-like growth factor 2 mRNA-binding protein 2 OS=Homo sapiens OX=9606 GN=IGF2BP2 PE=1 SV=2	4	3	4	0	8.5	66.121
Q8N684	Cleavage and polyadenylation specificity factor subunit 7	CPSF7	>sp|Q8N684|CPSF7_HUMAN Cleavage and polyadenylation specificity factor subunit 7 OS=Homo sapiens OX=9606 GN=CPSF7 PE=1 SV=1	4	4	4	0	9.6	52.049
Q15393	Splicing factor 3B subunit 3	SF3B3	>sp|Q15393|SF3B3_HUMAN Splicing factor 3B subunit 3 OS=Homo sapiens OX=9606 GN=SF3B3 PE=1 SV=4	4	4	4	0	3.9	135.58
Q15233	Non-POU domain-containing octamer-binding protein	NONO	>sp|Q15233|NONO_HUMAN Non-POU domain-containing octamer-binding protein OS=Homo sapiens OX=9606 GN=NONO PE=1 SV=4	4	4	4	0	7.9	54.231
Q13310	Polyadenylate-binding protein 4	PABPC4	>sp|Q13310|PABP4_HUMAN Polyadenylate-binding protein 4 OS=Homo sapiens OX=9606 GN=PABPC4 PE=1 SV=1	4	1	4	0	7.6	70.782
Q13242	Serine/arginine-rich splicing factor 9	SRSF9	>sp|Q13242|SRSF9_HUMAN Serine/arginine-rich splicing factor 9 OS=Homo sapiens OX=9606 GN=SRSF9 PE=1 SV=1	4	4	4	0	19.5	25.542
Q01130;Q9BRL6	Serine/arginine-rich splicing factor 2	SRSF2	>sp|Q01130|SRSF2_HUMAN Serine/arginine-rich splicing factor 2 OS=Homo sapiens OX=9606 GN=SRSF2 PE=1 SV=4	4	4	4	0	23.5	25.476
P62888	60S ribosomal protein L30	RPL30	>sp|P62888|RL30_HUMAN 60S ribosomal protein L30 OS=Homo sapiens OX=9606 GN=RPL30 PE=1 SV=2	4	4	4	0	44.3	12.784
P62249	40S ribosomal protein S16	RPS16	>sp|P62249|RS16_HUMAN 40S ribosomal protein S16 OS=Homo sapiens OX=9606 GN=RPS16 PE=1 SV=2	4	4	4	0	19.2	16.445
P39019	40S ribosomal protein S19	RPS19	>sp|P39019|RS19_HUMAN 40S ribosomal protein S19 OS=Homo sapiens OX=9606 GN=RPS19 PE=1 SV=2	4	4	4	0	26.9	16.06
P15880	40S ribosomal protein S2	RPS2	>sp|P15880|RS2_HUMAN 40S ribosomal protein S2 OS=Homo sapiens OX=9606 GN=RPS2 PE=1 SV=2	4	4	4	0	14	31.324
P12956	X-ray repair cross-complementing protein 6	XRCC6	>sp|P12956|XRCC6_HUMAN X-ray repair cross-complementing protein 6 OS=Homo sapiens OX=9606 GN=XRCC6 PE=1 SV=2	4	4	4	0	7.9	69.842
O75643	U5 small nuclear ribonucleoprotein 200 kDa helicase	SNRNP200	>sp|O75643|U520_HUMAN U5 small nuclear ribonucleoprotein 200 kDa helicase OS=Homo sapiens OX=9606 GN=SNRNP200 PE=1 SV=2	4	4	4	0	1.9	244.5
Q9HCE1	Putative helicase MOV-10	MOV10	>sp|Q9HCE1|MOV10_HUMAN Putative helicase MOV-10 OS=Homo sapiens OX=9606 GN=MOV10 PE=1 SV=2	3	3	3	0	3.4	113.67
Q9H444	Charged multivesicular body protein 4b	CHMP4B	>sp|Q9H444|CHM4B_HUMAN Charged multivesicular body protein 4b OS=Homo sapiens OX=9606 GN=CHMP4B PE=1 SV=1	3	3	3	0	15.6	24.95
Q9BYJ9;Q7Z739	YTH domain-containing family protein 1;YTH domain-containing family protein 3	YTHDF1;YTHDF3	>sp|Q9BYJ9|YTHD1_HUMAN YTH domain-containing family protein 1 OS=Homo sapiens OX=9606 GN=YTHDF1 PE=1 SV=1;>sp|Q7Z739|YTHD3_HUMAN YTH domain-containing family protein 3 OS=Homo sapiens OX=9606 GN=YTHDF3 PE=1 SV=1	3	1	3	0	5.5	60.873
Q99729	Heterogeneous nuclear ribonucleoprotein A/B	HNRNPAB	>sp|Q99729|ROAA_HUMAN Heterogeneous nuclear ribonucleoprotein A/B OS=Homo sapiens OX=9606 GN=HNRNPAB PE=1 SV=2	3	3	3	0	9.9	36.224
Q7L2E3	Putative ATP-dependent RNA helicase DHX30	DHX30	>sp|Q7L2E3|DHX30_HUMAN ATP-dependent RNA helicase DHX30 OS=Homo sapiens OX=9606 GN=DHX30 PE=1 SV=1	3	3	3	0	3	133.94
Q6PKG0;Q659C4	La-related protein 1	LARP1	>sp|Q6PKG0|LARP1_HUMAN La-related protein 1 OS=Homo sapiens OX=9606 GN=LARP1 PE=1 SV=2	3	3	3	0	2.7	123.51
Q13838;O00148	Spliceosome RNA helicase DDX39B;ATP-dependent RNA helicase DDX39A	DDX39B;DDX39A	>sp|Q13838|DX39B_HUMAN Spliceosome RNA helicase DDX39B OS=Homo sapiens OX=9606 GN=DDX39B PE=1 SV=1;>sp|O00148|DX39A_HUMAN ATP-dependent RNA helicase DDX39A OS=Homo sapiens OX=9606 GN=DDX39A PE=1 SV=2	3	3	3	0	7.5	48.991
Q13595	Transformer-2 protein homolog alpha	TRA2A	>sp|Q13595|TRA2A_HUMAN Transformer-2 protein homolog alpha OS=Homo sapiens OX=9606 GN=TRA2A PE=1 SV=1	3	2	3	0	11.3	32.688
Q07020	60S ribosomal protein L18	RPL18	>sp|Q07020|RL18_HUMAN 60S ribosomal protein L18 OS=Homo sapiens OX=9606 GN=RPL18 PE=1 SV=2	3	3	3	0	18.1	21.634
P62316	Small nuclear ribonucleoprotein Sm D2	SNRPD2	>sp|P62316|SMD2_HUMAN Small nuclear ribonucleoprotein Sm D2 OS=Homo sapiens OX=9606 GN=SNRPD2 PE=1 SV=1	3	3	3	0	24.6	13.527
P62277	40S ribosomal protein S13	RPS13	>sp|P62277|RS13_HUMAN 40S ribosomal protein S13 OS=Homo sapiens OX=9606 GN=RPS13 PE=1 SV=2	3	3	3	0	14.6	17.222
P61353	60S ribosomal protein L27	RPL27	>sp|P61353|RL27_HUMAN 60S ribosomal protein L27 OS=Homo sapiens OX=9606 GN=RPL27 PE=1 SV=2	3	3	3	0	29.4	15.798
P26583	High mobility group protein B2	HMGB2	>sp|P26583|HMGB2_HUMAN High mobility group protein B2 OS=Homo sapiens OX=9606 GN=HMGB2 PE=1 SV=2	3	3	3	0	18.2	24.033
P14866;M0QYT0;Q8WVV9	Heterogeneous nuclear ribonucleoprotein L	HNRNPL	>sp|P14866|HNRPL_HUMAN Heterogeneous nuclear ribonucleoprotein L OS=Homo sapiens OX=9606 GN=HNRNPL PE=1 SV=2;>tr|M0QYT0|M0QYT0_HUMAN Uncharacterized protein (Fragment) OS=Homo sapiens OX=9606 PE=1 SV=1	3	3	3	0	5.9	64.132
P13010	X-ray repair cross-complementing protein 5	XRCC5	>sp|P13010|XRCC5_HUMAN X-ray repair cross-complementing protein 5 OS=Homo sapiens OX=9606 GN=XRCC5 PE=1 SV=3	3	3	3	0	4.6	82.704
P09012	U1 small nuclear ribonucleoprotein A	SNRPA	>sp|P09012|SNRPA_HUMAN U1 small nuclear ribonucleoprotein A OS=Homo sapiens OX=9606 GN=SNRPA PE=1 SV=3	3	2	3	0	12.4	31.279
P08579	U2 small nuclear ribonucleoprotein B	SNRPB2	>sp|P08579|RU2B_HUMAN U2 small nuclear ribonucleoprotein B OS=Homo sapiens OX=9606 GN=SNRPB2 PE=1 SV=1	3	2	3	0	11.6	25.486
P05388;Q8NHW5	60S acidic ribosomal protein P0;60S acidic ribosomal protein P0-like	RPLP0;RPLP0P6	>sp|P05388|RLA0_HUMAN 60S acidic ribosomal protein P0 OS=Homo sapiens OX=9606 GN=RPLP0 PE=1 SV=1;>sp|Q8NHW5|RLA0L_HUMAN 60S acidic ribosomal protein P0-like OS=Homo sapiens OX=9606 GN=RPLP0P6 PE=5 SV=1	3	3	3	0	13.2	34.273
O95758	Polypyrimidine tract-binding protein 3	PTBP3	>sp|O95758|PTBP3_HUMAN Polypyrimidine tract-binding protein 3 OS=Homo sapiens OX=9606 GN=PTBP3 PE=1 SV=2	3	1	3	0	7.6	59.689
Q9Y617	Phosphoserine aminotransferase	PSAT1	>sp|Q9Y617|SERC_HUMAN Phosphoserine aminotransferase OS=Homo sapiens OX=9606 GN=PSAT1 PE=1 SV=2	2	2	2	0	5.7	40.422
Q9UMS4	Pre-mRNA-processing factor 19	PRPF19	>sp|Q9UMS4|PRP19_HUMAN Pre-mRNA-processing factor 19 OS=Homo sapiens OX=9606 GN=PRPF19 PE=1 SV=1	2	2	2	0	3.6	55.18
Q9GZT3	SRA stem-loop-interacting RNA-binding protein, mitochondrial	SLIRP	>sp|Q9GZT3|SLIRP_HUMAN SRA stem-loop-interacting RNA-binding protein, mitochondrial OS=Homo sapiens OX=9606 GN=SLIRP PE=1 SV=1	2	2	2	0	22	12.349
Q99880;Q99879;Q99877;Q93079;Q8N257;Q5QNW6;Q16778;P62807;P58876;P57053;P33778;P23527;P06899;O60814;Q96A08;A0A2R8Y619	Histone H2B type 1-L;Histone H2B type 1-M;Histone H2B type 1-N;Histone H2B type 1-H;Histone H2B type 3-B;Histone H2B type 2-F;Histone H2B type 2-E;Histone H2B type 1-C/E/F/G/I;Histone H2B type 1-D;Histone H2B type F-S;Histone H2B type 1-B;Histone H2B type 1-O;Histone H2B type 1-J;Histone H2B type 1-K;Histone H2B type 1-A	HIST1H2BL;HIST1H2BM;HIST1H2BN;HIST1H2BH;HIST3H2BB;HIST2H2BF;HIST2H2BE;HIST1H2BC;HIST1H2BD;H2BFS;HIST1H2BB;HIST1H2BO;HIST1H2BJ;HIST1H2BK;HIST1H2BA	>sp|Q99880|H2B1L_HUMAN Histone H2B type 1-L OS=Homo sapiens OX=9606 GN=HIST1H2BL PE=1 SV=3;>sp|Q99879|H2B1M_HUMAN Histone H2B type 1-M OS=Homo sapiens OX=9606 GN=HIST1H2BM PE=1 SV=3;>sp|Q99877|H2B1N_HUMAN Histone H2B type 1-N OS=Homo sapiens OX=9606 GN=HIS	2	2	2	0	15.9	13.952
Q96CX2	BTB/POZ domain-containing protein KCTD12	KCTD12	>sp|Q96CX2|KCD12_HUMAN BTB/POZ domain-containing protein KCTD12 OS=Homo sapiens OX=9606 GN=KCTD12 PE=1 SV=1	2	1	2	0	9.8	35.7
Q92841;P17844	Probable ATP-dependent RNA helicase DDX17;Probable ATP-dependent RNA helicase DDX5	DDX17;DDX5	>sp|Q92841|DDX17_HUMAN Probable ATP-dependent RNA helicase DDX17 OS=Homo sapiens OX=9606 GN=DDX17 PE=1 SV=2;>sp|P17844|DDX5_HUMAN Probable ATP-dependent RNA helicase DDX5 OS=Homo sapiens OX=9606 GN=DDX5 PE=1 SV=1	2	2	2	0	3.7	80.272
Q8IZP2;P50502;Q8NFI4	Putative protein FAM10A4;Hsc70-interacting protein;Putative protein FAM10A5	ST13P4;ST13;ST13P5	>sp|Q8IZP2|ST134_HUMAN Putative protein FAM10A4 OS=Homo sapiens OX=9606 GN=ST13P4 PE=5 SV=1;>sp|P50502|F10A1_HUMAN Hsc70-interacting protein OS=Homo sapiens OX=9606 GN=ST13 PE=1 SV=2;>sp|Q8NFI4|F10A5_HUMAN Putative protein FAM10A5 OS=Homo sapiens OX=9606 G	2	2	2	0	11.2	27.406
Q8IY81	pre-rRNA processing protein FTSJ3	FTSJ3	>sp|Q8IY81|SPB1_HUMAN pre-rRNA processing protein FTSJ3 OS=Homo sapiens OX=9606 GN=FTSJ3 PE=1 SV=2	2	2	2	0	3.5	96.557
Q86U42	Polyadenylate-binding protein 2	PABPN1	>sp|Q86U42|PABP2_HUMAN Polyadenylate-binding protein 2 OS=Homo sapiens OX=9606 GN=PABPN1 PE=1 SV=3	2	2	2	0	6.9	32.749
Q04837	Single-stranded DNA-binding protein, mitochondrial	SSBP1	>sp|Q04837|SSBP_HUMAN Single-stranded DNA-binding protein, mitochondrial OS=Homo sapiens OX=9606 GN=SSBP1 PE=1 SV=1	2	2	2	0	15.5	17.259
Q02790	Peptidyl-prolyl cis-trans isomerase FKBP4;Peptidyl-prolyl cis-trans isomerase FKBP4, N-terminally processed	FKBP4	>sp|Q02790|FKBP4_HUMAN Peptidyl-prolyl cis-trans isomerase FKBP4 OS=Homo sapiens OX=9606 GN=FKBP4 PE=1 SV=3	2	2	2	0	4.1	51.804
Q02543	60S ribosomal protein L18a	RPL18A	>sp|Q02543|RL18A_HUMAN 60S ribosomal protein L18a OS=Homo sapiens OX=9606 GN=RPL18A PE=1 SV=2	2	2	2	0	10.2	20.762
Q01085;P31483	Nucleolysin TIAR;Nucleolysin TIA-1 isoform p40	TIAL1;TIA1	>sp|Q01085|TIAR_HUMAN Nucleolysin TIAR OS=Homo sapiens OX=9606 GN=TIAL1 PE=1 SV=1;>sp|P31483|TIA1_HUMAN Nucleolysin TIA-1 isoform p40 OS=Homo sapiens OX=9606 GN=TIA1 PE=1 SV=3	2	2	2	0	5.9	41.59
P78549	Endonuclease III-like protein 1	NTHL1	>sp|P78549|NTH_HUMAN Endonuclease III-like protein 1 OS=Homo sapiens OX=9606 GN=NTHL1 PE=1 SV=2	2	2	2	0	6.1	34.389
P62906	60S ribosomal protein L10a	RPL10A	>sp|P62906|RL10A_HUMAN 60S ribosomal protein L10a OS=Homo sapiens OX=9606 GN=RPL10A PE=1 SV=2	2	2	2	0	11.1	24.831
P62314	Small nuclear ribonucleoprotein Sm D1	SNRPD1	>sp|P62314|SMD1_HUMAN Small nuclear ribonucleoprotein Sm D1 OS=Homo sapiens OX=9606 GN=SNRPD1 PE=1 SV=1	2	2	2	0	20.2	13.281
P61313	60S ribosomal protein L15	RPL15	>sp|P61313|RL15_HUMAN 60S ribosomal protein L15 OS=Homo sapiens OX=9606 GN=RPL15 PE=1 SV=2	2	2	2	0	9.3	24.146
P55084	Trifunctional enzyme subunit beta, mitochondrial;3-ketoacyl-CoA thiolase	HADHB	>sp|P55084|ECHB_HUMAN Trifunctional enzyme subunit beta, mitochondrial OS=Homo sapiens OX=9606 GN=HADHB PE=1 SV=3	2	2	2	0	3.6	51.294
P53999	Activated RNA polymerase II transcriptional coactivator p15	SUB1	>sp|P53999|TCP4_HUMAN Activated RNA polymerase II transcriptional coactivator p15 OS=Homo sapiens OX=9606 GN=SUB1 PE=1 SV=3	2	2	2	0	19.7	14.395
P50914	60S ribosomal protein L14	RPL14	>sp|P50914|RL14_HUMAN 60S ribosomal protein L14 OS=Homo sapiens OX=9606 GN=RPL14 PE=1 SV=4	2	2	2	0	10.7	23.432
P40939	Trifunctional enzyme subunit alpha, mitochondrial;Long-chain enoyl-CoA hydratase;Long chain 3-hydroxyacyl-CoA dehydrogenase	HADHA	>sp|P40939|ECHA_HUMAN Trifunctional enzyme subunit alpha, mitochondrial OS=Homo sapiens OX=9606 GN=HADHA PE=1 SV=2	2	2	2	0	3	82.999
P40925	Malate dehydrogenase, cytoplasmic	MDH1	>sp|P40925|MDHC_HUMAN Malate dehydrogenase, cytoplasmic OS=Homo sapiens OX=9606 GN=MDH1 PE=1 SV=4	2	2	2	0	8.1	36.426
P40429;Q6NVV1	60S ribosomal protein L13a;Putative 60S ribosomal protein L13a protein RPL13AP3	RPL13A;RPL13AP3	>sp|P40429|RL13A_HUMAN 60S ribosomal protein L13a OS=Homo sapiens OX=9606 GN=RPL13A PE=1 SV=2;>sp|Q6NVV1|R13P3_HUMAN Putative 60S ribosomal protein L13a protein RPL13AP3 OS=Homo sapiens OX=9606 GN=RPL13AP3 PE=5 SV=1	2	2	2	0	9.4	23.577
P39023	60S ribosomal protein L3	RPL3	>sp|P39023|RL3_HUMAN 60S ribosomal protein L3 OS=Homo sapiens OX=9606 GN=RPL3 PE=1 SV=2	2	2	2	0	6.9	46.108
P36578	60S ribosomal protein L4	RPL4	>sp|P36578|RL4_HUMAN 60S ribosomal protein L4 OS=Homo sapiens OX=9606 GN=RPL4 PE=1 SV=5	2	2	2	0	4.4	47.697
P35268	60S ribosomal protein L22	RPL22	>sp|P35268|RL22_HUMAN 60S ribosomal protein L22 OS=Homo sapiens OX=9606 GN=RPL22 PE=1 SV=2	2	2	2	0	18.8	14.787
P34897	Serine hydroxymethyltransferase, mitochondrial	SHMT2	>sp|P34897|GLYM_HUMAN Serine hydroxymethyltransferase, mitochondrial OS=Homo sapiens OX=9606 GN=SHMT2 PE=1 SV=3	2	2	2	0	4	55.992
P29401	Transketolase	TKT	>sp|P29401|TKT_HUMAN Transketolase OS=Homo sapiens OX=9606 GN=TKT PE=1 SV=3	2	2	2	0	4.8	67.877
P25398	40S ribosomal protein S12	RPS12	>sp|P25398|RS12_HUMAN 40S ribosomal protein S12 OS=Homo sapiens OX=9606 GN=RPS12 PE=1 SV=3	2	2	2	0	14.4	14.515
P14174	Macrophage migration inhibitory factor	MIF	>sp|P14174|MIF_HUMAN Macrophage migration inhibitory factor OS=Homo sapiens OX=9606 GN=MIF PE=1 SV=4	2	2	2	0	17.4	12.476
P13667	Protein disulfide-isomerase A4	PDIA4	>sp|P13667|PDIA4_HUMAN Protein disulfide-isomerase A4 OS=Homo sapiens OX=9606 GN=PDIA4 PE=1 SV=2	2	2	2	0	3.7	72.932
P12277	Creatine kinase B-type	CKB	>sp|P12277|KCRB_HUMAN Creatine kinase B-type OS=Homo sapiens OX=9606 GN=CKB PE=1 SV=1	2	2	2	0	6	42.644
P12236;P12235;P05141	ADP/ATP translocase 3;ADP/ATP translocase 3, N-terminally processed;ADP/ATP translocase 1;ADP/ATP translocase 2;ADP/ATP translocase 2, N-terminally processed	SLC25A6;SLC25A4;SLC25A5	>sp|P12236|ADT3_HUMAN ADP/ATP translocase 3 OS=Homo sapiens OX=9606 GN=SLC25A6 PE=1 SV=4;>sp|P12235|ADT1_HUMAN ADP/ATP translocase 1 OS=Homo sapiens OX=9606 GN=SLC25A4 PE=1 SV=4;>sp|P05141|ADT2_HUMAN ADP/ATP translocase 2 OS=Homo sapiens OX=9606 GN=SLC25A5	2	2	2	0	6	32.866
P09972	Fructose-bisphosphate aldolase C	ALDOC	>sp|P09972|ALDOC_HUMAN Fructose-bisphosphate aldolase C OS=Homo sapiens OX=9606 GN=ALDOC PE=1 SV=2	2	1	2	0	8.2	39.455
P09874	Poly [ADP-ribose] polymerase 1	PARP1	>sp|P09874|PARP1_HUMAN Poly [ADP-ribose] polymerase 1 OS=Homo sapiens OX=9606 GN=PARP1 PE=1 SV=4	2	2	2	0	2.4	113.08
P08865	40S ribosomal protein SA	RPSA	>sp|P08865|RSSA_HUMAN 40S ribosomal protein SA OS=Homo sapiens OX=9606 GN=RPSA PE=1 SV=4	2	2	2	0	7.1	32.854
P08758	Annexin A5	ANXA5	>sp|P08758|ANXA5_HUMAN Annexin A5 OS=Homo sapiens OX=9606 GN=ANXA5 PE=1 SV=2	2	2	2	0	6.6	35.936
P05198	Eukaryotic translation initiation factor 2 subunit 1	EIF2S1	>sp|P05198|IF2A_HUMAN Eukaryotic translation initiation factor 2 subunit 1 OS=Homo sapiens OX=9606 GN=EIF2S1 PE=1 SV=3	2	2	2	0	7	36.112
P00918	Carbonic anhydrase 2	CA2	>sp|P00918|CAH2_HUMAN Carbonic anhydrase 2 OS=Homo sapiens OX=9606 GN=CA2 PE=1 SV=2	2	2	2	0	11.9	29.246
O60306	Intron-binding protein aquarius	AQR	>sp|O60306|AQR_HUMAN RNA helicase aquarius OS=Homo sapiens OX=9606 GN=AQR PE=1 SV=4	2	2	2	0	1.8	171.29
O15347	High mobility group protein B3	HMGB3	>sp|O15347|HMGB3_HUMAN High mobility group protein B3 OS=Homo sapiens OX=9606 GN=HMGB3 PE=1 SV=4	2	2	2	0	13.5	22.98
O00442	RNA 3-terminal phosphate cyclase	RTCA	>sp|O00442|RTCA_HUMAN RNA 3-terminal phosphate cyclase OS=Homo sapiens OX=9606 GN=RTCA PE=1 SV=1	2	2	2	0	5.7	39.336
E9PAV3	Nascent polypeptide-associated complex subunit alpha, muscle-specific form	NACA	>sp|E9PAV3|NACAM_HUMAN Nascent polypeptide-associated complex subunit alpha, muscle-specific form OS=Homo sapiens OX=9606 GN=NACA PE=1 SV=1	2	2	2	0	1.4	205.42
Q9UL41	Paraneoplastic antigen Ma3	PNMA3	>sp|Q9UL41|PNMA3_HUMAN Paraneoplastic antigen Ma3 OS=Homo sapiens OX=9606 GN=PNMA3 PE=2 SV=3	1	1	1	0	2.6	52.376
Q9NW13	RNA-binding protein 28	RBM28	>sp|Q9NW13|RBM28_HUMAN RNA-binding protein 28 OS=Homo sapiens OX=9606 GN=RBM28 PE=1 SV=3	1	1	1	0	1.1	85.737
Q9BUJ2	Heterogeneous nuclear ribonucleoprotein U-like protein 1	HNRNPUL1	>sp|Q9BUJ2|HNRL1_HUMAN Heterogeneous nuclear ribonucleoprotein U-like protein 1 OS=Homo sapiens OX=9606 GN=HNRNPUL1 PE=1 SV=2	1	1	1	0	1.8	95.737
Q99623	Prohibitin-2	PHB2	>sp|Q99623|PHB2_HUMAN Prohibitin-2 OS=Homo sapiens OX=9606 GN=PHB2 PE=1 SV=2	1	1	1	0	4	33.296
Q96PZ0	Pseudouridylate synthase 7 homolog	PUS7	>sp|Q96PZ0|PUS7_HUMAN Pseudouridylate synthase 7 homolog OS=Homo sapiens OX=9606 GN=PUS7 PE=1 SV=2	1	1	1	0	2.1	75.035
Q92614	Unconventional myosin-XVIIIa	MYO18A	>sp|Q92614|MY18A_HUMAN Unconventional myosin-XVIIIa OS=Homo sapiens OX=9606 GN=MYO18A PE=1 SV=3	1	1	1	0	0.5	233.11
Q8WXG8	Protein S100-Z	S100Z	>sp|Q8WXG8|S100Z_HUMAN Protein S100-Z OS=Homo sapiens OX=9606 GN=S100Z PE=1 SV=4	1	1	1	0	14.1	11.619
Q8NF91	Nesprin-1	SYNE1	>sp|Q8NF91|SYNE1_HUMAN Nesprin-1 OS=Homo sapiens OX=9606 GN=SYNE1 PE=1 SV=4	1	1	1	0	0.1	1011.1
Q86YN6	Peroxisome proliferator-activated receptor gamma coactivator 1-beta	PPARGC1B	>sp|Q86YN6|PRGC2_HUMAN Peroxisome proliferator-activated receptor gamma coactivator 1-beta OS=Homo sapiens OX=9606 GN=PPARGC1B PE=1 SV=2	1	1	1	0	1	113.22
Q6P2Q9	Pre-mRNA-processing-splicing factor 8	PRPF8	>sp|Q6P2Q9|PRP8_HUMAN Pre-mRNA-processing-splicing factor 8 OS=Homo sapiens OX=9606 GN=PRPF8 PE=1 SV=2	1	1	1	0	0.3	273.6
Q6EEV6;P61956;P55854	Small ubiquitin-related modifier 4;Small ubiquitin-related modifier 2;Small ubiquitin-related modifier 3	SUMO4;SUMO2;SUMO3	>sp|Q6EEV6|SUMO4_HUMAN Small ubiquitin-related modifier 4 OS=Homo sapiens OX=9606 GN=SUMO4 PE=1 SV=2;>sp|P61956|SUMO2_HUMAN Small ubiquitin-related modifier 2 OS=Homo sapiens OX=9606 GN=SUMO2 PE=1 SV=3;>sp|P55854|SUMO3_HUMAN Small ubiquitin-related modifie	1	1	1	0	12.6	10.685
Q16630	Cleavage and polyadenylation specificity factor subunit 6	CPSF6	>sp|Q16630|CPSF6_HUMAN Cleavage and polyadenylation specificity factor subunit 6 OS=Homo sapiens OX=9606 GN=CPSF6 PE=1 SV=2	1	1	1	0	2.5	59.209
Q16629	Serine/arginine-rich splicing factor 7	SRSF7	>sp|Q16629|SRSF7_HUMAN Serine/arginine-rich splicing factor 7 OS=Homo sapiens OX=9606 GN=SRSF7 PE=1 SV=1	1	1	1	0	5	27.366
Q13148	TAR DNA-binding protein 43	TARDBP	>sp|Q13148|TADBP_HUMAN TAR DNA-binding protein 43 OS=Homo sapiens OX=9606 GN=TARDBP PE=1 SV=1	1	1	1	0	2.2	44.739
Q0D2K2	Kelch-like protein 30	KLHL30	>sp|Q0D2K2|KLH30_HUMAN Kelch-like protein 30 OS=Homo sapiens OX=9606 GN=KLHL30 PE=2 SV=3	1	1	1	0	2.2	63.975
Q09028	Histone-binding protein RBBP4	RBBP4	>sp|Q09028|RBBP4_HUMAN Histone-binding protein RBBP4 OS=Homo sapiens OX=9606 GN=RBBP4 PE=1 SV=3	1	1	1	0	3.3	47.655
Q04760	Lactoylglutathione lyase	GLO1	>sp|Q04760|LGUL_HUMAN Lactoylglutathione lyase OS=Homo sapiens OX=9606 GN=GLO1 PE=1 SV=4	1	1	1	0	4.9	20.777
Q01105;P0DME0	Protein SET;Protein SETSIP	SET;SETSIP	>sp|Q01105|SET_HUMAN Protein SET OS=Homo sapiens OX=9606 GN=SET PE=1 SV=3;>sp|P0DME0|SETLP_HUMAN Protein SETSIP OS=Homo sapiens OX=9606 GN=SETSIP PE=1 SV=1	1	1	1	0	3.4	33.488
P84090	Enhancer of rudimentary homolog	ERH	>sp|P84090|ERH_HUMAN Enhancer of rudimentary homolog OS=Homo sapiens OX=9606 GN=ERH PE=1 SV=1	1	1	1	0	10.6	12.259
P62899	60S ribosomal protein L31	RPL31	>sp|P62899|RL31_HUMAN 60S ribosomal protein L31 OS=Homo sapiens OX=9606 GN=RPL31 PE=1 SV=1	1	1	1	0	7.2	14.463
P62851	40S ribosomal protein S25	RPS25	>sp|P62851|RS25_HUMAN 40S ribosomal protein S25 OS=Homo sapiens OX=9606 GN=RPS25 PE=1 SV=1	1	1	1	0	7.2	13.742
P62424	60S ribosomal protein L7a	RPL7A	>sp|P62424|RL7A_HUMAN 60S ribosomal protein L7a OS=Homo sapiens OX=9606 GN=RPL7A PE=1 SV=2	1	1	1	0	4.9	29.995
P60866	40S ribosomal protein S20	RPS20	>sp|P60866|RS20_HUMAN 40S ribosomal protein S20 OS=Homo sapiens OX=9606 GN=RPS20 PE=1 SV=1	1	1	1	0	10.1	13.373
P55795;P31943	Heterogeneous nuclear ribonucleoprotein H2;Heterogeneous nuclear ribonucleoprotein H2, N-terminally processed;Heterogeneous nuclear ribonucleoprotein H;Heterogeneous nuclear ribonucleoprotein H, N-terminally processed	HNRNPH2;HNRNPH1	>sp|P55795|HNRH2_HUMAN Heterogeneous nuclear ribonucleoprotein H2 OS=Homo sapiens OX=9606 GN=HNRNPH2 PE=1 SV=1;>sp|P31943|HNRH1_HUMAN Heterogeneous nuclear ribonucleoprotein H OS=Homo sapiens OX=9606 GN=HNRNPH1 PE=1 SV=4	1	1	1	0	3.6	49.263
P52434	DNA-directed RNA polymerases I, II, and III subunit RPABC3	POLR2H	>sp|P52434|RPAB3_HUMAN DNA-directed RNA polymerases I, II, and III subunit RPABC3 OS=Homo sapiens OX=9606 GN=POLR2H PE=1 SV=4	1	1	1	0	8.7	17.143
P52209	6-phosphogluconate dehydrogenase, decarboxylating	PGD	>sp|P52209|6PGD_HUMAN 6-phosphogluconate dehydrogenase, decarboxylating OS=Homo sapiens OX=9606 GN=PGD PE=1 SV=3	1	1	1	0	2.3	53.139
P46087	Probable 28S rRNA (cytosine(4447)-C(5))-methyltransferase	NOP2	>sp|P46087|NOP2_HUMAN Probable 28S rRNA (cytosine(4447)-C(5))-methyltransferase OS=Homo sapiens OX=9606 GN=NOP2 PE=1 SV=2	1	1	1	0	1.1	89.301
P31249	Homeobox protein Hox-D3	HOXD3	>sp|P31249|HXD3_HUMAN Homeobox protein Hox-D3 OS=Homo sapiens OX=9606 GN=HOXD3 PE=1 SV=3	1	1	1	0	4.4	45.73
P28072	Proteasome subunit beta type-6	PSMB6	>sp|P28072|PSB6_HUMAN Proteasome subunit beta type-6 OS=Homo sapiens OX=9606 GN=PSMB6 PE=1 SV=4	1	1	1	0	4.6	25.357
P23528	Cofilin-1	CFL1	>sp|P23528|COF1_HUMAN Cofilin-1 OS=Homo sapiens OX=9606 GN=CFL1 PE=1 SV=3	1	1	1	0	7.2	18.502
P22314	Ubiquitin-like modifier-activating enzyme 1	UBA1	>sp|P22314|UBA1_HUMAN Ubiquitin-like modifier-activating enzyme 1 OS=Homo sapiens OX=9606 GN=UBA1 PE=1 SV=3	1	1	1	0	1.2	117.85
P22087	rRNA 2-O-methyltransferase fibrillarin	FBL	>sp|P22087|FBRL_HUMAN rRNA 2-O-methyltransferase fibrillarin OS=Homo sapiens OX=9606 GN=FBL PE=1 SV=2	1	1	1	0	5.9	33.784
P20290	Transcription factor BTF3	BTF3	>sp|P20290|BTF3_HUMAN Transcription factor BTF3 OS=Homo sapiens OX=9606 GN=BTF3 PE=1 SV=1	1	1	1	0	9.2	22.168
P13797	Plastin-3	PLS3	>sp|P13797|PLST_HUMAN Plastin-3 OS=Homo sapiens OX=9606 GN=PLS3 PE=1 SV=4	1	1	1	0	1.6	70.81
P12270	Nucleoprotein TPR	TPR	>sp|P12270|TPR_HUMAN Nucleoprotein TPR OS=Homo sapiens OX=9606 GN=TPR PE=1 SV=3	1	1	1	0	0.5	267.29
P09543	2,3-cyclic-nucleotide 3-phosphodiesterase	CNP	>sp|P09543|CN37_HUMAN 2,3-cyclic-nucleotide 3-phosphodiesterase OS=Homo sapiens OX=9606 GN=CNP PE=1 SV=2	1	1	1	0	2.1	47.578
P07237	Protein disulfide-isomerase	P4HB	>sp|P07237|PDIA1_HUMAN Protein disulfide-isomerase OS=Homo sapiens OX=9606 GN=P4HB PE=1 SV=3	1	1	1	0	3.1	57.116
P06744	Glucose-6-phosphate isomerase	GPI	>sp|P06744|G6PI_HUMAN Glucose-6-phosphate isomerase OS=Homo sapiens OX=9606 GN=GPI PE=1 SV=4	1	1	1	0	2.7	63.146
P06454	Prothymosin alpha;Prothymosin alpha, N-terminally processed;Thymosin alpha-1	PTMA	>sp|P06454|PTMA_HUMAN Prothymosin alpha OS=Homo sapiens OX=9606 GN=PTMA PE=1 SV=2	1	1	1	0	9	12.203
O75533	Splicing factor 3B subunit 1	SF3B1	>sp|O75533|SF3B1_HUMAN Splicing factor 3B subunit 1 OS=Homo sapiens OX=9606 GN=SF3B1 PE=1 SV=3	1	1	1	0	0.8	145.83
O15480	Melanoma-associated antigen B3	MAGEB3	>sp|O15480|MAGB3_HUMAN Melanoma-associated antigen B3 OS=Homo sapiens OX=9606 GN=MAGEB3 PE=2 SV=2	1	1	1	0	4.6	39.21
O14818;Q8TAA3	Proteasome subunit alpha type-7;Proteasome subunit alpha type-7-like	PSMA7;PSMA8	>sp|O14818|PSA7_HUMAN Proteasome subunit alpha type-7 OS=Homo sapiens OX=9606 GN=PSMA7 PE=1 SV=1;>sp|Q8TAA3|PSMA8_HUMAN Proteasome subunit alpha-type 8 OS=Homo sapiens OX=9606 GN=PSMA8 PE=2 SV=3	1	1	1	0	4.4	27.887
O00567	Nucleolar protein 56	NOP56	>sp|O00567|NOP56_HUMAN Nucleolar protein 56 OS=Homo sapiens OX=9606 GN=NOP56 PE=1 SV=4	1	1	1	0	2.5	66.049
H3BNC9;P08708	40S ribosomal protein S17	RPS17	>tr|H3BNC9|H3BNC9_HUMAN Uncharacterized protein OS=Homo sapiens OX=9606 PE=3 SV=2;>sp|P08708|RS17_HUMAN 40S ribosomal protein S17 OS=Homo sapiens OX=9606 GN=RPS17 PE=1 SV=2	1	1	1	0	1.7	64.532
A0A087WVM7;Q92979	Ribosomal RNA small subunit methyltransferase NEP1	EMG1	>tr|A0A087WVM7|A0A087WVM7_HUMAN Ribosomal RNA small subunit methyltransferase NEP1 (Fragment) OS=Homo sapiens OX=9606 GN=EMG1 PE=1 SV=1;>sp|Q92979|NEP1_HUMAN Ribosomal RNA small subunit methyltransferase NEP1 OS=Homo sapiens OX=9606 GN=EMG1 PE=1 SV=4	1	1	1	0	7.4	16.532
P50990	T-complex protein 1 subunit theta	CCT8	>sp|P50990|TCPQ_HUMAN T-complex protein 1 subunit theta OS=Homo sapiens OX=9606 GN=CCT8 PE=1 SV=4	19	19	19	1	37	59.62
P09651;Q32P51;A0A2R8Y4L2	Heterogeneous nuclear ribonucleoprotein A1;Heterogeneous nuclear ribonucleoprotein A1, N-terminally processed;Heterogeneous nuclear ribonucleoprotein A1-like 2	HNRNPA1;HNRNPA1L2	>sp|P09651|ROA1_HUMAN Heterogeneous nuclear ribonucleoprotein A1 OS=Homo sapiens OX=9606 GN=HNRNPA1 PE=1 SV=5;>sp|Q32P51|RA1L2_HUMAN Heterogeneous nuclear ribonucleoprotein A1-like 2 OS=Homo sapiens OX=9606 GN=HNRNPA1L2 PE=2 SV=2;>tr|A0A2R8Y4L2|A0A2R8Y4L2_	19	17	19	1	40.1	38.746
Q14103	Heterogeneous nuclear ribonucleoprotein D0	HNRNPD	>sp|Q14103|HNRPD_HUMAN Heterogeneous nuclear ribonucleoprotein D0 OS=Homo sapiens OX=9606 GN=HNRNPD PE=1 SV=1	14	13	14	1	29.6	38.434
P48643	T-complex protein 1 subunit epsilon	CCT5	>sp|P48643|TCPE_HUMAN T-complex protein 1 subunit epsilon OS=Homo sapiens OX=9606 GN=CCT5 PE=1 SV=1	12	12	12	1	22.7	59.67
P22626	Heterogeneous nuclear ribonucleoproteins A2/B1	HNRNPA2B1	>sp|P22626|ROA2_HUMAN Heterogeneous nuclear ribonucleoproteins A2/B1 OS=Homo sapiens OX=9606 GN=HNRNPA2B1 PE=1 SV=2	12	11	12	1	27.8	37.429
P49368	T-complex protein 1 subunit gamma	CCT3	>sp|P49368|TCPG_HUMAN T-complex protein 1 subunit gamma OS=Homo sapiens OX=9606 GN=CCT3 PE=1 SV=4	11	11	11	1	21.5	60.533
P62701;P22090;Q8TD47	40S ribosomal protein S4, X isoform;40S ribosomal protein S4, Y isoform 1;40S ribosomal protein S4, Y isoform 2	RPS4X;RPS4Y1;RPS4Y2	>sp|P62701|RS4X_HUMAN 40S ribosomal protein S4, X isoform OS=Homo sapiens OX=9606 GN=RPS4X PE=1 SV=2;>sp|P22090|RS4Y1_HUMAN 40S ribosomal protein S4, Y isoform 1 OS=Homo sapiens OX=9606 GN=RPS4Y1 PE=1 SV=2;>sp|Q8TD47|RS4Y2_HUMAN 40S ribosomal protein S4, Y	9	9	9	1	26.6	29.597
P23396	40S ribosomal protein S3	RPS3	>sp|P23396|RS3_HUMAN 40S ribosomal protein S3 OS=Homo sapiens OX=9606 GN=RPS3 PE=1 SV=2	9	9	9	1	33.3	26.688
P16403;P10412;P16402;Q02539;P22492;P16401	Histone H1.2;Histone H1.4;Histone H1.3	HIST1H1C;HIST1H1E;HIST1H1D	>sp|P16403|H12_HUMAN Histone H1.2 OS=Homo sapiens OX=9606 GN=HIST1H1C PE=1 SV=2;>sp|P10412|H14_HUMAN Histone H1.4 OS=Homo sapiens OX=9606 GN=HIST1H1E PE=1 SV=2;>sp|P16402|H13_HUMAN Histone H1.3 OS=Homo sapiens OX=9606 GN=HIST1H1D PE=1 SV=2	6	6	6	1	19.2	21.364
P62826	GTP-binding nuclear protein Ran	RAN	>sp|P62826|RAN_HUMAN GTP-binding nuclear protein Ran OS=Homo sapiens OX=9606 GN=RAN PE=1 SV=3	4	4	4	1	18.5	24.423
P30050	60S ribosomal protein L12	RPL12	>sp|P30050|RL12_HUMAN 60S ribosomal protein L12 OS=Homo sapiens OX=9606 GN=RPL12 PE=1 SV=1	4	4	4	1	35.2	17.818
P06576	ATP synthase subunit beta, mitochondrial	ATP5B	>sp|P06576|ATPB_HUMAN ATP synthase subunit beta, mitochondrial OS=Homo sapiens OX=9606 GN=ATP5F1B PE=1 SV=3	4	4	4	1	10	56.559
P38919	Eukaryotic initiation factor 4A-III;Eukaryotic initiation factor 4A-III, N-terminally processed	EIF4A3	>sp|P38919|IF4A3_HUMAN Eukaryotic initiation factor 4A-III OS=Homo sapiens OX=9606 GN=EIF4A3 PE=1 SV=4	3	2	3	1	9.2	46.871
P18669;P15259;Q8N0Y7	Phosphoglycerate mutase 1;Phosphoglycerate mutase 2	PGAM1;PGAM2	>sp|P18669|PGAM1_HUMAN Phosphoglycerate mutase 1 OS=Homo sapiens OX=9606 GN=PGAM1 PE=1 SV=2;>sp|P15259|PGAM2_HUMAN Phosphoglycerate mutase 2 OS=Homo sapiens OX=9606 GN=PGAM2 PE=1 SV=3	3	3	3	1	12.2	28.804
P14625	Endoplasmin	HSP90B1	>sp|P14625|ENPL_HUMAN Endoplasmin OS=Homo sapiens OX=9606 GN=HSP90B1 PE=1 SV=1	3	2	3	1	5	92.468
P05387	60S acidic ribosomal protein P2	RPLP2	>sp|P05387|RLA2_HUMAN 60S acidic ribosomal protein P2 OS=Homo sapiens OX=9606 GN=RPLP2 PE=1 SV=1	3	3	3	1	53	11.665
Q5TEC6;Q6NXT2;Q71DI3;Q16695;P84243;P68431	Histone H3;Histone H3.3C;Histone H3.2;Histone H3.1t;Histone H3.3;Histone H3.1	HIST2H3PS2;H3F3C;HIST2H3A;HIST3H3;H3F3A;HIST1H3A	>tr|Q5TEC6|Q5TEC6_HUMAN Histone H3 OS=Homo sapiens OX=9606 GN=HIST2H3PS2 PE=1 SV=1;>sp|Q6NXT2|H3C_HUMAN Histone H3.3C OS=Homo sapiens OX=9606 GN=H3F3C PE=1 SV=3;>sp|Q71DI3|H32_HUMAN Histone H3.2 OS=Homo sapiens OX=9606 GN=HIST2H3A PE=1 SV=3;>sp|Q16695|H31T	2	2	2	1	11.8	15.43
P62917	60S ribosomal protein L8	RPL8	>sp|P62917|RL8_HUMAN 60S ribosomal protein L8 OS=Homo sapiens OX=9606 GN=RPL8 PE=1 SV=2	2	2	2	1	10.5	28.024
P62913	60S ribosomal protein L11	RPL11	>sp|P62913|RL11_HUMAN 60S ribosomal protein L11 OS=Homo sapiens OX=9606 GN=RPL11 PE=1 SV=2	3	3	2	1	15.7	20.252
P61604;S4R3N1	10 kDa heat shock protein, mitochondrial	HSPE1;HSPE1-MOB4	>sp|P61604|CH10_HUMAN 10 kDa heat shock protein, mitochondrial OS=Homo sapiens OX=9606 GN=HSPE1 PE=1 SV=2;>tr|S4R3N1|S4R3N1_HUMAN HSPE1-MOB4 readthrough OS=Homo sapiens OX=9606 GN=HSPE1-MOB4 PE=3 SV=1	2	2	2	1	23.5	10.932
Q9H741	UPF0454 protein C12orf49	C12orf49	>sp|Q9H741|CL049_HUMAN UPF0454 protein C12orf49 OS=Homo sapiens OX=9606 GN=C12orf49 PE=1 SV=1	1	1	1	1	4.9	23.594
Q8WXH0	Nesprin-2	SYNE2	>sp|Q8WXH0|SYNE2_HUMAN Nesprin-2 OS=Homo sapiens OX=9606 GN=SYNE2 PE=1 SV=3	1	1	1	1	0.1	796.43
Q8NHM4;P07478;P07477	Putative trypsin-6;Trypsin-2;Trypsin-1;Alpha-trypsin chain 1;Alpha-trypsin chain 2	PRSS3P2;PRSS2;PRSS1	>sp|Q8NHM4|TRY6_HUMAN Putative trypsin-6 OS=Homo sapiens OX=9606 GN=PRSS3P2 PE=5 SV=2;>sp|P07478|TRY2_HUMAN Trypsin-2 OS=Homo sapiens OX=9606 GN=PRSS2 PE=1 SV=1;>sp|P07477|TRY1_HUMAN Trypsin-1 OS=Homo sapiens OX=9606 GN=PRSS1 PE=1 SV=1	1	1	1	1	8.1	26.537
Q68CZ6	HAUS augmin-like complex subunit 3	HAUS3	>sp|Q68CZ6|HAUS3_HUMAN HAUS augmin-like complex subunit 3 OS=Homo sapiens OX=9606 GN=HAUS3 PE=1 SV=1	1	1	1	1	2	69.65
Q15431	Synaptonemal complex protein 1	SYCP1	>sp|Q15431|SYCP1_HUMAN Synaptonemal complex protein 1 OS=Homo sapiens OX=9606 GN=SYCP1 PE=1 SV=2	1	1	1	1	1.3	114.19
Q15058	Kinesin-like protein KIF14	KIF14	>sp|Q15058|KIF14_HUMAN Kinesin-like protein KIF14 OS=Homo sapiens OX=9606 GN=KIF14 PE=1 SV=1	1	1	1	1	0.7	186.49
Q14974	Importin subunit beta-1	KPNB1	>sp|Q14974|IMB1_HUMAN Importin subunit beta-1 OS=Homo sapiens OX=9606 GN=KPNB1 PE=1 SV=2	1	1	1	1	1.4	97.169
Q14574	Desmocollin-3	DSC3	>sp|Q14574|DSC3_HUMAN Desmocollin-3 OS=Homo sapiens OX=9606 GN=DSC3 PE=1 SV=3	1	1	1	1	1	99.968
Q0P6D6	Coiled-coil domain-containing protein 15	CCDC15	>sp|Q0P6D6|CCD15_HUMAN Coiled-coil domain-containing protein 15 OS=Homo sapiens OX=9606 GN=CCDC15 PE=2 SV=2	2	2	1	1	0.9	110.48
P82094	TATA element modulatory factor	TMF1	>sp|P82094|TMF1_HUMAN TATA element modulatory factor OS=Homo sapiens OX=9606 GN=TMF1 PE=1 SV=2	1	1	1	1	0.9	122.84
P62318	Small nuclear ribonucleoprotein Sm D3	SNRPD3	>sp|P62318|SMD3_HUMAN Small nuclear ribonucleoprotein Sm D3 OS=Homo sapiens OX=9606 GN=SNRPD3 PE=1 SV=1	1	1	1	1	7.9	13.916
P61088;Q5JXB2	Ubiquitin-conjugating enzyme E2 N;Putative ubiquitin-conjugating enzyme E2 N-like	UBE2N;UBE2NL	>sp|P61088|UBE2N_HUMAN Ubiquitin-conjugating enzyme E2 N OS=Homo sapiens OX=9606 GN=UBE2N PE=1 SV=1;>sp|Q5JXB2|UE2NL_HUMAN Putative ubiquitin-conjugating enzyme E2 N-like OS=Homo sapiens OX=9606 GN=UBE2NL PE=1 SV=1	1	1	1	1	7.2	17.138
P60900	Proteasome subunit alpha type-6	PSMA6	>sp|P60900|PSA6_HUMAN Proteasome subunit alpha type-6 OS=Homo sapiens OX=9606 GN=PSMA6 PE=1 SV=1	1	1	1	1	5.3	27.399
P47893;P47888	Olfactory receptor 3A2;Olfactory receptor 3A3	OR3A2;OR3A3	>sp|P47893|OR3A2_HUMAN Olfactory receptor 3A2 OS=Homo sapiens OX=9606 GN=OR3A2 PE=2 SV=3;>sp|P47888|OR3A3_HUMAN Olfactory receptor 3A3 OS=Homo sapiens OX=9606 GN=OR3A3 PE=2 SV=3	1	1	1	1	4.7	35.206
P43487	Ran-specific GTPase-activating protein	RANBP1	>sp|P43487|RANG_HUMAN Ran-specific GTPase-activating protein OS=Homo sapiens OX=9606 GN=RANBP1 PE=1 SV=1	1	1	1	1	4.5	23.31
P40926	Malate dehydrogenase, mitochondrial	MDH2	>sp|P40926|MDHM_HUMAN Malate dehydrogenase, mitochondrial OS=Homo sapiens OX=9606 GN=MDH2 PE=1 SV=3	1	1	1	1	3	35.503
P37837	Transaldolase	TALDO1	>sp|P37837|TALDO_HUMAN Transaldolase OS=Homo sapiens OX=9606 GN=TALDO1 PE=1 SV=2	1	1	1	1	3.3	37.54
P35030	Trypsin-3	PRSS3	>sp|P35030|TRY3_HUMAN Trypsin-3 OS=Homo sapiens OX=9606 GN=PRSS3 PE=1 SV=2	1	1	1	1	4.3	32.528
P27824	Calnexin	CANX	>sp|P27824|CALX_HUMAN Calnexin OS=Homo sapiens OX=9606 GN=CANX PE=1 SV=2	1	1	1	1	2	67.567
P25788	Proteasome subunit alpha type-3	PSMA3	>sp|P25788|PSA3_HUMAN Proteasome subunit alpha type-3 OS=Homo sapiens OX=9606 GN=PSMA3 PE=1 SV=2	1	1	1	1	4.7	28.433
P22061	Protein-L-isoaspartate(D-aspartate) O-methyltransferase	PCMT1	>sp|P22061|PIMT_HUMAN Protein-L-isoaspartate(D-aspartate) O-methyltransferase OS=Homo sapiens OX=9606 GN=PCMT1 PE=1 SV=4	1	1	1	1	6.2	24.636
P06748	Nucleophosmin	NPM1	>sp|P06748|NPM_HUMAN Nucleophosmin OS=Homo sapiens OX=9606 GN=NPM1 PE=1 SV=2	1	1	1	1	3.1	32.575
P01877;P01876	Ig alpha-2 chain C region;Ig alpha-1 chain C region	IGHA2;IGHA1	>sp|P01877|IGHA2_HUMAN Immunoglobulin heavy constant alpha 2 OS=Homo sapiens OX=9606 GN=IGHA2 PE=1 SV=4;>sp|P01876|IGHA1_HUMAN Immunoglobulin heavy constant alpha 1 OS=Homo sapiens OX=9606 GN=IGHA1 PE=1 SV=2	2	2	1	1	5.6	36.591
O76094	Signal recognition particle subunit SRP72	SRP72	>sp|O76094|SRP72_HUMAN Signal recognition particle subunit SRP72 OS=Homo sapiens OX=9606 GN=SRP72 PE=1 SV=3	1	1	1	1	1.5	74.605
A0A075B6Z2		TRAJ56	>tr|A0A075B6Z2|A0A075B6Z2_HUMAN T cell receptor alpha joining 56 (Fragment) OS=Homo sapiens OX=9606 GN=TRAJ56 PE=4 SV=1	1	1	1	1	38.1	2.1104
Q9Y4Z0	U6 snRNA-associated Sm-like protein LSm4	LSM4	>sp|Q9Y4Z0|LSM4_HUMAN U6 snRNA-associated Sm-like protein LSm4 OS=Homo sapiens OX=9606 GN=LSM4 PE=1 SV=1	1	1	0	1	5	15.35
Q9Y2K3	Myosin-15	MYH15	>sp|Q9Y2K3|MYH15_HUMAN Myosin-15 OS=Homo sapiens OX=9606 GN=MYH15 PE=1 SV=5	1	1	0	1	0.9	224.62
Q9UPN3;Q03001	Microtubule-actin cross-linking factor 1, isoforms 1/2/3/5;Dystonin	MACF1;DST	>sp|Q9UPN3|MACF1_HUMAN Microtubule-actin cross-linking factor 1, isoforms 1/2/3/5 OS=Homo sapiens OX=9606 GN=MACF1 PE=1 SV=4;>sp|Q03001|DYST_HUMAN Dystonin OS=Homo sapiens OX=9606 GN=DST PE=1 SV=4	1	1	0	1	0.1	838.3
Q9UFE4	Coiled-coil domain-containing protein 39	CCDC39	>sp|Q9UFE4|CCD39_HUMAN Coiled-coil domain-containing protein 39 OS=Homo sapiens OX=9606 GN=CCDC39 PE=2 SV=3	1	1	0	1	1.2	109.9
Q9N2K0	HERV-H_2q24.3 provirus ancestral Env polyprotein;Surface protein;Transmembrane protein		>sp|Q9N2K0|ENH1_HUMAN HERV-H_2q24.3 provirus ancestral Env polyprotein OS=Homo sapiens OX=9606 PE=2 SV=1	1	1	0	1	3.4	64.318
Q9BVJ6	U3 small nucleolar RNA-associated protein 14 homolog A	UTP14A	>sp|Q9BVJ6|UT14A_HUMAN U3 small nucleolar RNA-associated protein 14 homolog A OS=Homo sapiens OX=9606 GN=UTP14A PE=1 SV=1	1	1	0	1	1.2	87.977
Q96PN6	Adenylate cyclase type 10	ADCY10	>sp|Q96PN6|ADCYA_HUMAN Adenylate cyclase type 10 OS=Homo sapiens OX=9606 GN=ADCY10 PE=1 SV=3	1	1	0	1	2	187.15
Q86TX2;P49753	Acyl-coenzyme A thioesterase 1;Acyl-coenzyme A thioesterase 2, mitochondrial	ACOT1;ACOT2	>sp|Q86TX2|ACOT1_HUMAN Acyl-coenzyme A thioesterase 1 OS=Homo sapiens OX=9606 GN=ACOT1 PE=1 SV=1;>sp|P49753|ACOT2_HUMAN Acyl-coenzyme A thioesterase 2, mitochondrial OS=Homo sapiens OX=9606 GN=ACOT2 PE=1 SV=6	1	1	0	1	1.7	46.277
Q5VSP4;P31025	Putative lipocalin 1-like protein 1;Lipocalin-1	LCN1P1;LCN1	>sp|Q5VSP4|LC1L1_HUMAN Putative lipocalin 1-like protein 1 OS=Homo sapiens OX=9606 GN=LCN1P1 PE=5 SV=1;>sp|P31025|LCN1_HUMAN Lipocalin-1 OS=Homo sapiens OX=9606 GN=LCN1 PE=1 SV=1	1	1	0	1	6.8	17.918
Q5TA76;Q9BYE3;Q5TA78;Q5TA79;Q5TA82;Q5TA81;O14633;Q5T7P3	Late cornified envelope protein 3A;Late cornified envelope protein 3D;Late cornified envelope protein 4A;Late cornified envelope protein 2A;Late cornified envelope protein 2D;Late cornified envelope protein 2C;Late cornified envelope protein 2B;Late cornified envelope protein 1B	LCE3A;LCE3D;LCE4A;LCE2A;LCE2D;LCE2C;LCE2B;LCE1B	>sp|Q5TA76|LCE3A_HUMAN Late cornified envelope protein 3A OS=Homo sapiens OX=9606 GN=LCE3A PE=1 SV=1;>sp|Q9BYE3|LCE3D_HUMAN Late cornified envelope protein 3D OS=Homo sapiens OX=9606 GN=LCE3D PE=1 SV=1;>sp|Q5TA78|LCE4A_HUMAN Late cornified envelope protein	1	1	0	1	15.7	9.1461
Q5T7P2;Q5T752;Q5TCM9;Q5T754;Q5T753;Q5T751	Late cornified envelope protein 1A;Late cornified envelope protein 1D;Late cornified envelope protein 5A;Late cornified envelope protein 1F;Late cornified envelope protein 1E;Late cornified envelope protein 1C	LCE1A;LCE1D;LCE5A;LCE1F;LCE1E;LCE1C	>sp|Q5T7P2|LCE1A_HUMAN Late cornified envelope protein 1A OS=Homo sapiens OX=9606 GN=LCE1A PE=1 SV=1;>sp|Q5T752|LCE1D_HUMAN Late cornified envelope protein 1D OS=Homo sapiens OX=9606 GN=LCE1D PE=1 SV=1;>sp|Q5TCM9|LCE5A_HUMAN Late cornified envelope protein	1	1	0	1	12.7	10.982
Q16563	Synaptophysin-like protein 1	SYPL1	>sp|Q16563|SYPL1_HUMAN Synaptophysin-like protein 1 OS=Homo sapiens OX=9606 GN=SYPL1 PE=1 SV=1	1	1	0	1	4.2	28.565
Q00610	Clathrin heavy chain 1	CLTC	>sp|Q00610|CLH1_HUMAN Clathrin heavy chain 1 OS=Homo sapiens OX=9606 GN=CLTC PE=1 SV=5	1	1	0	1	0.7	191.61
P68871	Hemoglobin subunit beta;LVV-hemorphin-7;Spinorphin	HBB	>sp|P68871|HBB_HUMAN Hemoglobin subunit beta OS=Homo sapiens OX=9606 GN=HBB PE=1 SV=2	1	1	0	1	8.8	15.998
P60660;P14649	Myosin light polypeptide 6;Myosin light chain 6B	MYL6;MYL6B	>sp|P60660|MYL6_HUMAN Myosin light polypeptide 6 OS=Homo sapiens OX=9606 GN=MYL6 PE=1 SV=2;>sp|P14649|MYL6B_HUMAN Myosin light chain 6B OS=Homo sapiens OX=9606 GN=MYL6B PE=1 SV=1	1	1	0	1	8.6	16.93
P27482	Calmodulin-like protein 3	CALML3	>sp|P27482|CALL3_HUMAN Calmodulin-like protein 3 OS=Homo sapiens OX=9606 GN=CALML3 PE=1 SV=2	1	1	0	1	8.1	16.891
P25815	Protein S100-P	S100P	>sp|P25815|S100P_HUMAN Protein S100-P OS=Homo sapiens OX=9606 GN=S100P PE=1 SV=2	1	1	0	1	13.7	10.4
P15882	N-chimaerin	CHN1	>sp|P15882|CHIN_HUMAN N-chimaerin OS=Homo sapiens OX=9606 GN=CHN1 PE=1 SV=3	1	1	0	1	3.3	53.172
P08123	Collagen alpha-2(I) chain	COL1A2	>sp|P08123|CO1A2_HUMAN Collagen alpha-2(I) chain OS=Homo sapiens OX=9606 GN=COL1A2 PE=1 SV=7	1	1	0	1	0.7	129.31
P05090	Apolipoprotein D	APOD	>sp|P05090|APOD_HUMAN Apolipoprotein D OS=Homo sapiens OX=9606 GN=APOD PE=1 SV=1	1	1	0	1	5.8	21.275
O94905	Erlin-2	ERLIN2	>sp|O94905|ERLN2_HUMAN Erlin-2 OS=Homo sapiens OX=9606 GN=ERLIN2 PE=1 SV=1	1	1	0	1	2.7	37.839
A6NC57	Ankyrin repeat domain-containing protein 62	ANKRD62	>sp|A6NC57|ANR62_HUMAN Ankyrin repeat domain-containing protein 62 OS=Homo sapiens OX=9606 GN=ANKRD62 PE=2 SV=4	1	1	0	1	2.6	106.45
P17987	T-complex protein 1 subunit alpha	TCP1	>sp|P17987|TCPA_HUMAN T-complex protein 1 subunit alpha OS=Homo sapiens OX=9606 GN=TCP1 PE=1 SV=1	13	13	13	2	26.8	60.343
P26599	Polypyrimidine tract-binding protein 1	PTBP1	>sp|P26599|PTBP1_HUMAN Polypyrimidine tract-binding protein 1 OS=Homo sapiens OX=9606 GN=PTBP1 PE=1 SV=1	12	10	11	2	31.5	57.221
P11021	78 kDa glucose-regulated protein	HSPA5	>sp|P11021|BIP_HUMAN Endoplasmic reticulum chaperone BiP OS=Homo sapiens OX=9606 GN=HSPA5 PE=1 SV=2	9	9	8	2	20.3	72.332
P60842;Q14240	Eukaryotic initiation factor 4A-I;Eukaryotic initiation factor 4A-II	EIF4A1;EIF4A2	>sp|P60842|IF4A1_HUMAN Eukaryotic initiation factor 4A-I OS=Homo sapiens OX=9606 GN=EIF4A1 PE=1 SV=1;>sp|Q14240|IF4A2_HUMAN Eukaryotic initiation factor 4A-II OS=Homo sapiens OX=9606 GN=EIF4A2 PE=1 SV=2	7	6	7	2	20.7	46.153
P62258;Q04917;P61981	14-3-3 protein epsilon	YWHAE	>sp|P62258|1433E_HUMAN 14-3-3 protein epsilon OS=Homo sapiens OX=9606 GN=YWHAE PE=1 SV=1	7	5	6	2	28.2	29.174
P15531	Nucleoside diphosphate kinase A	NME1	>sp|P15531|NDKA_HUMAN Nucleoside diphosphate kinase A OS=Homo sapiens OX=9606 GN=NME1 PE=1 SV=1	6	2	5	2	46.1	17.149
P08670	Vimentin	VIM	>sp|P08670|VIME_HUMAN Vimentin OS=Homo sapiens OX=9606 GN=VIM PE=1 SV=4	5	3	5	2	9.4	53.651
O43175	D-3-phosphoglycerate dehydrogenase	PHGDH	>sp|O43175|SERA_HUMAN D-3-phosphoglycerate dehydrogenase OS=Homo sapiens OX=9606 GN=PHGDH PE=1 SV=4	5	5	4	2	11.3	56.65
P81605	Dermcidin;Survival-promoting peptide;DCD-1	DCD	>sp|P81605|DCD_HUMAN Dermcidin OS=Homo sapiens OX=9606 GN=DCD PE=1 SV=2	3	3	3	2	22.7	11.284
P38646	Stress-70 protein, mitochondrial	HSPA9	>sp|P38646|GRP75_HUMAN Stress-70 protein, mitochondrial OS=Homo sapiens OX=9606 GN=HSPA9 PE=1 SV=2	3	3	3	2	4.7	73.68
P01857;P01860;P01859;P01861	Ig gamma-1 chain C region;Ig gamma-3 chain C region;Ig gamma-2 chain C region;Ig gamma-4 chain C region	IGHG1;IGHG3;IGHG2;IGHG4	>sp|P01857|IGHG1_HUMAN Immunoglobulin heavy constant gamma 1 OS=Homo sapiens OX=9606 GN=IGHG1 PE=1 SV=1;>sp|P01860|IGHG3_HUMAN Immunoglobulin heavy constant gamma 3 OS=Homo sapiens OX=9606 GN=IGHG3 PE=1 SV=2;>sp|P01859|IGHG2_HUMAN Immunoglobulin heavy cons	4	4	3	2	13.6	36.105
P00558;P07205	Phosphoglycerate kinase 1	PGK1	>sp|P00558|PGK1_HUMAN Phosphoglycerate kinase 1 OS=Homo sapiens OX=9606 GN=PGK1 PE=1 SV=3	4	4	3	2	11.3	44.614
Q9NZT1	Calmodulin-like protein 5	CALML5	>sp|Q9NZT1|CALL5_HUMAN Calmodulin-like protein 5 OS=Homo sapiens OX=9606 GN=CALML5 PE=1 SV=2	2	2	2	2	15.1	15.892
P31946	14-3-3 protein beta/alpha;14-3-3 protein beta/alpha, N-terminally processed	YWHAB	>sp|P31946|1433B_HUMAN 14-3-3 protein beta/alpha OS=Homo sapiens OX=9606 GN=YWHAB PE=1 SV=3	3	1	2	2	11.8	28.082
P27348	14-3-3 protein theta	YWHAQ	>sp|P27348|1433T_HUMAN 14-3-3 protein theta OS=Homo sapiens OX=9606 GN=YWHAQ PE=1 SV=1	3	1	2	2	13.1	27.764
P23490	Loricrin	LOR	>sp|P23490|LORI_HUMAN Loricrin OS=Homo sapiens OX=9606 GN=LOR PE=1 SV=2	2	2	2	2	4.2	25.76
P0DOY3;P0DOY2;P0CG04;P0CF74;B9A064	Ig lambda-1 chain C regions;Ig lambda-6 chain C region;Immunoglobulin lambda-like polypeptide 5	IGLC1;IGLC6;IGLL5	>sp|P0DOY3|IGLC3_HUMAN Immunoglobulin lambda constant 3 OS=Homo sapiens OX=9606 GN=IGLC3 PE=1 SV=1;>sp|P0DOY2|IGLC2_HUMAN Immunoglobulin lambda constant 2 OS=Homo sapiens OX=9606 GN=IGLC2 PE=1 SV=1;>sp|P0CG04|IGLC1_HUMAN Immunoglobulin lambda constant 1 OS	2	2	2	2	23.6	11.265
P01834	Ig kappa chain C region	IGKC	>sp|P01834|IGKC_HUMAN Immunoglobulin kappa constant OS=Homo sapiens OX=9606 GN=IGKC PE=1 SV=2	2	2	2	2	34.6	11.765
Q9UI42	Carboxypeptidase A4	CPA4	>sp|Q9UI42|CBPA4_HUMAN Carboxypeptidase A4 OS=Homo sapiens OX=9606 GN=CPA4 PE=1 SV=2	2	2	1	2	4.3	47.351
Q96P63	Serpin B12	SERPINB12	>sp|Q96P63|SPB12_HUMAN Serpin B12 OS=Homo sapiens OX=9606 GN=SERPINB12 PE=1 SV=1	2	2	1	2	3	46.276
Q96MT7	WD repeat-containing protein 52	WDR52	>sp|Q96MT7|CFA44_HUMAN Cilia- and flagella-associated protein 44 OS=Homo sapiens OX=9606 GN=CFAP44 PE=1 SV=2	2	2	1	2	1.4	213.86
Q16777;Q6FI13	Histone H2A type 2-C;Histone H2A type 2-A	HIST2H2AC;HIST2H2AA3	>sp|Q16777|H2A2C_HUMAN Histone H2A type 2-C OS=Homo sapiens OX=9606 GN=HIST2H2AC PE=1 SV=4;>sp|Q6FI13|H2A2A_HUMAN Histone H2A type 2-A OS=Homo sapiens OX=9606 GN=HIST2H2AA3 PE=1 SV=3	2	1	1	2	29.5	13.988
Q15517	Corneodesmosin	CDSN	>sp|Q15517|CDSN_HUMAN Corneodesmosin OS=Homo sapiens OX=9606 GN=CDSN PE=1 SV=3	2	2	1	2	4.3	51.522
P47929	Galectin-7	LGALS7	>sp|P47929|LEG7_HUMAN Galectin-7 OS=Homo sapiens OX=9606 GN=LGALS7 PE=1 SV=2	2	2	1	2	14	15.075
P11498	Pyruvate carboxylase, mitochondrial	PC	>sp|P11498|PYC_HUMAN Pyruvate carboxylase, mitochondrial OS=Homo sapiens OX=9606 GN=PC PE=1 SV=2	2	2	1	2	2	129.63
P07339;A0A1B0GU03	Cathepsin D;Cathepsin D light chain;Cathepsin D heavy chain	CTSD	>sp|P07339|CATD_HUMAN Cathepsin D OS=Homo sapiens OX=9606 GN=CTSD PE=1 SV=1;>tr|A0A1B0GU03|A0A1B0GU03_HUMAN Uncharacterized protein OS=Homo sapiens OX=9606 PE=1 SV=1	2	2	1	2	6.3	44.552
P04080	Cystatin-B	CSTB	>sp|P04080|CYTB_HUMAN Cystatin-B OS=Homo sapiens OX=9606 GN=CSTB PE=1 SV=2	2	2	1	2	24.5	11.139
P02788	Lactotransferrin;Lactoferricin-H;Kaliocin-1;Lactoferroxin-A;Lactoferroxin-B;Lactoferroxin-C	LTF	>sp|P02788|TRFL_HUMAN Lactotransferrin OS=Homo sapiens OX=9606 GN=LTF PE=1 SV=6	2	2	1	2	2.7	78.181
A0A0U1RRH7;Q99878;Q96KK5;Q9BTM1;Q93077;Q8IUE6;Q7L7L0;P20671;P0C0S8;P04908;P16104;Q71UI9;P0C0S5;Q96QV6	Histone H2A type 1-J;Histone H2A type 1-H;Histone H2A.J;Histone H2A type 1-C;Histone H2A type 2-B;Histone H2A type 3;Histone H2A type 1-D;Histone H2A type 1;Histone H2A type 1-B/E;Histone H2AX;Histone H2A.V;Histone H2A.Z;Histone H2A type 1-A	HIST1H2AJ;HIST1H2AH;H2AFJ;HIST1H2AC;HIST2H2AB;HIST3H2A;HIST1H2AD;HIST1H2AG;HIST1H2AB;H2AFX;H2AFV;H2AFZ;HIST1H2AA	>tr|A0A0U1RRH7|A0A0U1RRH7_HUMAN Histone H2A OS=Homo sapiens OX=9606 PE=3 SV=1;>sp|Q99878|H2A1J_HUMAN Histone H2A type 1-J OS=Homo sapiens OX=9606 GN=HIST1H2AJ PE=1 SV=3;>sp|Q96KK5|H2A1H_HUMAN Histone H2A type 1-H OS=Homo sapiens OX=9606 GN=HIST1H2AH PE=1 S	2	1	1	2	22.4	18.552
Q9BYT5;Q9BYU5;Q9BYR9;P0C7H8	Keratin-associated protein 2-2;Keratin-associated protein 2-1;Keratin-associated protein 2-4;Keratin-associated protein 2-3	KRTAP2-2;KRTAP2-1;KRTAP2-4;KRTAP2-3	>sp|Q9BYT5|KRA22_HUMAN Keratin-associated protein 2-2 OS=Homo sapiens OX=9606 GN=KRTAP2-2 PE=2 SV=3;>sp|Q9BYU5|KRA21_HUMAN Keratin-associated protein 2-1 OS=Homo sapiens OX=9606 GN=KRTAP2-1 PE=2 SV=2;>sp|Q9BYR9|KRA24_HUMAN Keratin-associated protein 2-4 OS	2	2	0	2	16.3	12.957
O75342	Arachidonate 12-lipoxygenase, 12R-type	ALOX12B	>sp|O75342|LX12B_HUMAN Arachidonate 12-lipoxygenase, 12R-type OS=Homo sapiens OX=9606 GN=ALOX12B PE=1 SV=1	2	2	0	2	3	80.355
A0A087WZY1;P02810	Salivary acidic proline-rich phosphoprotein 1/2;Salivary acidic proline-rich phosphoprotein 1/2;Salivary acidic proline-rich phosphoprotein 3/4;Peptide P-C	PRH1	>tr|A0A087WZY1|A0A087WZY1_HUMAN Uncharacterized protein OS=Homo sapiens OX=9606 PE=4 SV=1;>sp|P02810|PRPC_HUMAN Salivary acidic proline-rich phosphoprotein 1/2 OS=Homo sapiens OX=9606 GN=PRH1 PE=1 SV=2	2	2	0	2	12.1	27.91
P19338	Nucleolin	NCL	>sp|P19338|NUCL_HUMAN Nucleolin OS=Homo sapiens OX=9606 GN=NCL PE=1 SV=3	40	40	40	3	40	76.613
P04075;P05062	Fructose-bisphosphate aldolase A	ALDOA	>sp|P04075|ALDOA_HUMAN Fructose-bisphosphate aldolase A OS=Homo sapiens OX=9606 GN=ALDOA PE=1 SV=2	17	16	17	3	45.6	39.42
Q9BQE3;Q71U36;P68363;P0DPH8;P0DPH7;Q6PEY2;P68366;Q9NY65	Tubulin alpha-1C chain;Tubulin alpha-1A chain;Tubulin alpha-1B chain;Tubulin alpha-3E chain	TUBA1C;TUBA1A;TUBA1B;TUBA3E	>sp|Q9BQE3|TBA1C_HUMAN Tubulin alpha-1C chain OS=Homo sapiens OX=9606 GN=TUBA1C PE=1 SV=1;>sp|Q71U36|TBA1A_HUMAN Tubulin alpha-1A chain OS=Homo sapiens OX=9606 GN=TUBA1A PE=1 SV=1;>sp|P68363|TBA1B_HUMAN Tubulin alpha-1B chain OS=Homo sapiens OX=9606 GN=TUB	5	5	5	3	15.8	49.895
P07195	L-lactate dehydrogenase B chain	LDHB	>sp|P07195|LDHB_HUMAN L-lactate dehydrogenase B chain OS=Homo sapiens OX=9606 GN=LDHB PE=1 SV=2	5	4	5	3	18	36.638
P00338;Q6ZMR3;P07864	L-lactate dehydrogenase A chain	LDHA	>sp|P00338|LDHA_HUMAN L-lactate dehydrogenase A chain OS=Homo sapiens OX=9606 GN=LDHA PE=1 SV=2	5	4	5	3	15.7	36.688
P60174	Triosephosphate isomerase	TPI1	>sp|P60174|TPIS_HUMAN Triosephosphate isomerase OS=Homo sapiens OX=9606 GN=TPI1 PE=1 SV=3	4	4	4	3	16.8	30.791
P22392;O60361	Nucleoside diphosphate kinase B;Putative nucleoside diphosphate kinase	NME2;NME2P1	>sp|P22392|NDKB_HUMAN Nucleoside diphosphate kinase B OS=Homo sapiens OX=9606 GN=NME2 PE=1 SV=1;>sp|O60361|NDK8_HUMAN Putative nucleoside diphosphate kinase OS=Homo sapiens OX=9606 GN=NME2P1 PE=5 SV=1	5	1	4	3	36.8	17.298
Q96RQ3	Methylcrotonoyl-CoA carboxylase subunit alpha, mitochondrial	MCCC1	>sp|Q96RQ3|MCCA_HUMAN Methylcrotonoyl-CoA carboxylase subunit alpha, mitochondrial OS=Homo sapiens OX=9606 GN=MCCC1 PE=1 SV=3	3	3	3	3	5.4	80.472
P25311	Zinc-alpha-2-glycoprotein	AZGP1	>sp|P25311|ZA2G_HUMAN Zinc-alpha-2-glycoprotein OS=Homo sapiens OX=9606 GN=AZGP1 PE=1 SV=2	3	3	3	3	13.1	34.258
P07437;P68371;A0A0B4J269;P04350;Q9BVA1;Q13885;Q13509;Q3ZCM7;A6NNZ2;Q9BUF5;Q9H4B7	Tubulin beta chain;Tubulin beta-4B chain;Tubulin beta-4A chain;Tubulin beta-2B chain;Tubulin beta-2A chain;Tubulin beta-3 chain	TUBB;TUBB4B;TUBB4A;TUBB2B;TUBB2A;TUBB3	>sp|P07437|TBB5_HUMAN Tubulin beta chain OS=Homo sapiens OX=9606 GN=TUBB PE=1 SV=2;>sp|P68371|TBB4B_HUMAN Tubulin beta-4B chain OS=Homo sapiens OX=9606 GN=TUBB4B PE=1 SV=1;>tr|A0A0B4J269|A0A0B4J269_HUMAN Uncharacterized protein OS=Homo sapiens OX=9606 PE=1	4	4	3	3	9.9	49.67
O75223;M0QZK8	Gamma-glutamylcyclotransferase	GGCT	>sp|O75223|GGCT_HUMAN Gamma-glutamylcyclotransferase OS=Homo sapiens OX=9606 GN=GGCT PE=1 SV=1;>tr|M0QZK8|M0QZK8_HUMAN Uncharacterized protein OS=Homo sapiens OX=9606 PE=4 SV=1	4	4	3	3	22.9	21.007
Q9HCY8	Protein S100-A14	S100A14	>sp|Q9HCY8|S10AE_HUMAN Protein S100-A14 OS=Homo sapiens OX=9606 GN=S100A14 PE=1 SV=1	3	3	2	3	27.9	11.662
Q9C075	Keratin, type I cytoskeletal 23	KRT23	>sp|Q9C075|K1C23_HUMAN Keratin, type I cytoskeletal 23 OS=Homo sapiens OX=9606 GN=KRT23 PE=1 SV=2	4	3	2	3	10	48.131
Q7Z3Y8	Keratin, type I cytoskeletal 27	KRT27	>sp|Q7Z3Y8|K1C27_HUMAN Keratin, type I cytoskeletal 27 OS=Homo sapiens OX=9606 GN=KRT27 PE=1 SV=2	3	1	2	3	5.9	49.822
Q6UWP8	Suprabasin	SBSN	>sp|Q6UWP8|SBSN_HUMAN Suprabasin OS=Homo sapiens OX=9606 GN=SBSN PE=1 SV=2	3	3	2	3	19.2	60.54
Q8WVV4	Protein POF1B	POF1B	>sp|Q8WVV4|POF1B_HUMAN Protein POF1B OS=Homo sapiens OX=9606 GN=POF1B PE=1 SV=3	3	3	1	3	6.5	68.064
Q13867	Bleomycin hydrolase	BLMH	>sp|Q13867|BLMH_HUMAN Bleomycin hydrolase OS=Homo sapiens OX=9606 GN=BLMH PE=1 SV=1	4	4	1	3	12.7	52.562
P42357	Histidine ammonia-lyase	HAL	>sp|P42357|HUTH_HUMAN Histidine ammonia-lyase OS=Homo sapiens OX=9606 GN=HAL PE=1 SV=1	4	4	1	3	8.1	72.697
P10599	Thioredoxin	TXN	>sp|P10599|THIO_HUMAN Thioredoxin OS=Homo sapiens OX=9606 GN=TXN PE=1 SV=3	3	3	1	3	34.3	11.737
P04792	Heat shock protein beta-1	HSPB1	>sp|P04792|HSPB1_HUMAN Heat shock protein beta-1 OS=Homo sapiens OX=9606 GN=HSPB1 PE=1 SV=2	3	3	0	3	19.5	22.782
P04083	Annexin A1	ANXA1	>sp|P04083|ANXA1_HUMAN Annexin A1 OS=Homo sapiens OX=9606 GN=ANXA1 PE=1 SV=2	3	3	0	3	8.7	38.714
P02452	Collagen alpha-1(I) chain	COL1A1	>sp|P02452|CO1A1_HUMAN Collagen alpha-1(I) chain OS=Homo sapiens OX=9606 GN=COL1A1 PE=1 SV=5	3	3	0	3	1.8	138.94
A8K2U0	Alpha-2-macroglobulin-like protein 1	A2ML1	>sp|A8K2U0|A2ML1_HUMAN Alpha-2-macroglobulin-like protein 1 OS=Homo sapiens OX=9606 GN=A2ML1 PE=1 SV=3	3	3	0	3	2.1	161.1
P13639	Elongation factor 2	EEF2	>sp|P13639|EF2_HUMAN Elongation factor 2 OS=Homo sapiens OX=9606 GN=EEF2 PE=1 SV=4	12	12	11	4	14.1	95.337
P17066;P48741	Heat shock 70 kDa protein 6;Putative heat shock 70 kDa protein 7	HSPA6;HSPA7	>sp|P17066|HSP76_HUMAN Heat shock 70 kDa protein 6 OS=Homo sapiens OX=9606 GN=HSPA6 PE=1 SV=2;>sp|P48741|HSP77_HUMAN Putative heat shock 70 kDa protein 7 OS=Homo sapiens OX=9606 GN=HSPA7 PE=5 SV=2	6	1	6	4	11.2	71.027
P14618;P30613	Pyruvate kinase PKM	PKM	>sp|P14618|KPYM_HUMAN Pyruvate kinase PKM OS=Homo sapiens OX=9606 GN=PKM PE=1 SV=4	7	7	6	4	16.2	57.936
P62937	Peptidyl-prolyl cis-trans isomerase A;Peptidyl-prolyl cis-trans isomerase A, N-terminally processed	PPIA	>sp|P62937|PPIA_HUMAN Peptidyl-prolyl cis-trans isomerase A OS=Homo sapiens OX=9606 GN=PPIA PE=1 SV=2	4	4	4	4	25.5	18.012
P62805	Histone H4	HIST1H4A	>sp|P62805|H4_HUMAN Histone H4 OS=Homo sapiens OX=9606 GN=HIST1H4A PE=1 SV=2	5	5	4	4	45.6	11.367
Q6ZVX7	F-box only protein 50	NCCRP1	>sp|Q6ZVX7|FBX50_HUMAN F-box only protein 50 OS=Homo sapiens OX=9606 GN=NCCRP1 PE=1 SV=1	5	5	3	4	17.8	30.847
P62987;P62979;P0CG47;P0CG48;A0A2R8Y422	Ubiquitin-60S ribosomal protein L40;Ubiquitin;60S ribosomal protein L40;Ubiquitin-40S ribosomal protein S27a;Ubiquitin;40S ribosomal protein S27a;Polyubiquitin-B;Ubiquitin;Polyubiquitin-C;Ubiquitin	UBA52;RPS27A;UBB;UBC	>sp|P62987|RL40_HUMAN Ubiquitin-60S ribosomal protein L40 OS=Homo sapiens OX=9606 GN=UBA52 PE=1 SV=2;>sp|P62979|RS27A_HUMAN Ubiquitin-40S ribosomal protein S27a OS=Homo sapiens OX=9606 GN=RPS27A PE=1 SV=2;>sp|P0CG47|UBB_HUMAN Polyubiquitin-B OS=Homo sapien	4	4	3	4	28.1	14.728
P22528;P35321	Cornifin-B;Cornifin-A	SPRR1B;SPRR1A	>sp|P22528|SPR1B_HUMAN Cornifin-B OS=Homo sapiens OX=9606 GN=SPRR1B PE=1 SV=2;>sp|P35321|SPR1A_HUMAN Cornifin-A OS=Homo sapiens OX=9606 GN=SPRR1A PE=1 SV=2	4	4	3	4	61.8	9.8875
P22532;P35326;P35325;P22531;Q9BYE4;Q96RM1	Small proline-rich protein 2D;Small proline-rich protein 2A;Small proline-rich protein 2B;Small proline-rich protein 2E;Small proline-rich protein 2G	SPRR2D;SPRR2A;SPRR2B;SPRR2E;SPRR2G	>sp|P22532|SPR2D_HUMAN Small proline-rich protein 2D OS=Homo sapiens OX=9606 GN=SPRR2D PE=2 SV=2;>sp|P35326|SPR2A_HUMAN Small proline-rich protein 2A OS=Homo sapiens OX=9606 GN=SPRR2A PE=1 SV=1;>sp|P35325|SPR2B_HUMAN Small proline-rich protein 2B OS=Homo s	4	4	2	4	61.1	7.9053
P02545	Prelamin-A/C;Lamin-A/C	LMNA	>sp|P02545|LMNA_HUMAN Prelamin-A/C OS=Homo sapiens OX=9606 GN=LMNA PE=1 SV=1	4	4	2	4	6.8	74.139
P07476	Involucrin	IVL	>sp|P07476|INVO_HUMAN Involucrin OS=Homo sapiens OX=9606 GN=IVL PE=1 SV=2	4	4	0	4	8.5	68.478
P06733	Alpha-enolase	ENO1	>sp|P06733|ENOA_HUMAN Alpha-enolase OS=Homo sapiens OX=9606 GN=ENO1 PE=1 SV=2	9	9	9	5	22.4	47.168
P23284	Peptidyl-prolyl cis-trans isomerase B	PPIB	>sp|P23284|PPIB_HUMAN Peptidyl-prolyl cis-trans isomerase B OS=Homo sapiens OX=9606 GN=PPIB PE=1 SV=2	9	9	8	5	38.4	23.742
Q5VTE0;P68104;Q05639	Putative elongation factor 1-alpha-like 3;Elongation factor 1-alpha 1;Elongation factor 1-alpha 2	EEF1A1P5;EEF1A1;EEF1A2	>sp|Q5VTE0|EF1A3_HUMAN Putative elongation factor 1-alpha-like 3 OS=Homo sapiens OX=9606 GN=EEF1A1P5 PE=5 SV=1;>sp|P68104|EF1A1_HUMAN Elongation factor 1-alpha 1 OS=Homo sapiens OX=9606 GN=EEF1A1 PE=1 SV=1;>sp|Q05639|EF1A2_HUMAN Elongation factor 1-alpha 2	6	6	6	5	14.7	50.184
P32119	Peroxiredoxin-2	PRDX2	>sp|P32119|PRDX2_HUMAN Peroxiredoxin-2 OS=Homo sapiens OX=9606 GN=PRDX2 PE=1 SV=5	6	5	5	5	27.8	21.892
P20930	Filaggrin	FLG	>sp|P20930|FILA_HUMAN Filaggrin OS=Homo sapiens OX=9606 GN=FLG PE=1 SV=3	6	6	4	5	4.6	435.16
Q96QA5	Gasdermin-A	GSDMA	>sp|Q96QA5|GSDMA_HUMAN Gasdermin-A OS=Homo sapiens OX=9606 GN=GSDMA PE=1 SV=4	5	5	3	5	9.4	49.364
Q13835	Plakophilin-1	PKP1	>sp|Q13835|PKP1_HUMAN Plakophilin-1 OS=Homo sapiens OX=9606 GN=PKP1 PE=1 SV=2	6	6	3	5	10.7	82.86
P05109	Protein S100-A8;Protein S100-A8, N-terminally processed	S100A8	>sp|P05109|S10A8_HUMAN Protein S100-A8 OS=Homo sapiens OX=9606 GN=S100A8 PE=1 SV=1	5	5	3	5	47.3	10.834
P04406;O14556	Glyceraldehyde-3-phosphate dehydrogenase	GAPDH	>sp|P04406|G3P_HUMAN Glyceraldehyde-3-phosphate dehydrogenase OS=Homo sapiens OX=9606 GN=GAPDH PE=1 SV=3	16	16	15	6	68.1	36.053
P07900;Q14568;Q58FF6	Heat shock protein HSP 90-alpha	HSP90AA1	>sp|P07900|HS90A_HUMAN Heat shock protein HSP 90-alpha OS=Homo sapiens OX=9606 GN=HSP90AA1 PE=1 SV=5	11	5	10	6	17.6	84.659
Q06830;Q13162	Peroxiredoxin-1	PRDX1	>sp|Q06830|PRDX1_HUMAN Peroxiredoxin-1 OS=Homo sapiens OX=9606 GN=PRDX1 PE=1 SV=1	7	6	7	6	33.2	22.11
Q5T750	Skin-specific protein 32	XP32	>sp|Q5T750|XP32_HUMAN Skin-specific protein 32 OS=Homo sapiens OX=9606 GN=XP32 PE=1 SV=1	8	8	6	6	37.2	26.238
Q3SY84	Keratin, type II cytoskeletal 71	KRT71	>sp|Q3SY84|K2C71_HUMAN Keratin, type II cytoskeletal 71 OS=Homo sapiens OX=9606 GN=KRT71 PE=1 SV=3	6	1	5	6	8.2	57.291
P01040	Cystatin-A;Cystatin-A, N-terminally processed	CSTA	>sp|P01040|CYTA_HUMAN Cystatin-A OS=Homo sapiens OX=9606 GN=CSTA PE=1 SV=1	6	6	5	6	74.5	11.006
P63104	14-3-3 protein zeta/delta	YWHAZ	>sp|P63104|1433Z_HUMAN 14-3-3 protein zeta/delta OS=Homo sapiens OX=9606 GN=YWHAZ PE=1 SV=1	7	5	4	6	30.2	27.745
P31151;Q86SG5	Protein S100-A7;Protein S100-A7A	S100A7;S100A7A	>sp|P31151|S10A7_HUMAN Protein S100-A7 OS=Homo sapiens OX=9606 GN=S100A7 PE=1 SV=4;>sp|Q86SG5|S1A7A_HUMAN Protein S100-A7A OS=Homo sapiens OX=9606 GN=S100A7A PE=1 SV=3	6	6	2	6	48.5	11.471
P06702	Protein S100-A9	S100A9	>sp|P06702|S10A9_HUMAN Protein S100-A9 OS=Homo sapiens OX=9606 GN=S100A9 PE=1 SV=1	6	6	2	6	39.5	13.242
P04279;Q02383	Semenogelin-1;Alpha-inhibin-92;Alpha-inhibin-31;Seminal basic protein	SEMG1	>sp|P04279|SEMG1_HUMAN Semenogelin-1 OS=Homo sapiens OX=9606 GN=SEMG1 PE=1 SV=2	6	6	2	6	19.7	52.13
P0DMV9;P0DMV8;P34931			>sp|P0DMV9|HS71B_HUMAN Heat shock 70 kDa protein 1B OS=Homo sapiens OX=9606 GN=HSPA1B PE=1 SV=1;>sp|P0DMV8|HS71A_HUMAN Heat shock 70 kDa protein 1A OS=Homo sapiens OX=9606 GN=HSPA1A PE=1 SV=1	13	9	12	7	23.1	70.051
P07355;A6NMY6	Annexin A2;Putative annexin A2-like protein	ANXA2;ANXA2P2	>sp|P07355|ANXA2_HUMAN Annexin A2 OS=Homo sapiens OX=9606 GN=ANXA2 PE=1 SV=2;>sp|A6NMY6|AXA2L_HUMAN Putative annexin A2-like protein OS=Homo sapiens OX=9606 GN=ANXA2P2 PE=5 SV=2	9	9	7	7	27.4	38.604
Q08188	Protein-glutamine gamma-glutamyltransferase E;Protein-glutamine gamma-glutamyltransferase E 50 kDa catalytic chain;Protein-glutamine gamma-glutamyltransferase E 27 kDa non-catalytic chain	TGM3	>sp|Q08188|TGM3_HUMAN Protein-glutamine gamma-glutamyltransferase E OS=Homo sapiens OX=9606 GN=TGM3 PE=1 SV=4	10	10	6	7	17.5	76.631
Q08554	Desmocollin-1	DSC1	>sp|Q08554|DSC1_HUMAN Desmocollin-1 OS=Homo sapiens OX=9606 GN=DSC1 PE=1 SV=2	8	8	5	7	11.2	99.986
P31944	Caspase-14;Caspase-14 subunit p19;Caspase-14 subunit p10	CASP14	>sp|P31944|CASPE_HUMAN Caspase-14 OS=Homo sapiens OX=9606 GN=CASP14 PE=1 SV=2	8	8	5	7	21.9	27.679
P08729	Keratin, type II cytoskeletal 7	KRT7	>sp|P08729|K2C7_HUMAN Keratin, type II cytoskeletal 7 OS=Homo sapiens OX=9606 GN=KRT7 PE=1 SV=5	8	1	5	7	10.7	51.385
P05089	Arginase-1	ARG1	>sp|P05089|ARGI1_HUMAN Arginase-1 OS=Homo sapiens OX=9606 GN=ARG1 PE=1 SV=2	8	8	5	7	24.5	34.735
P31947	14-3-3 protein sigma	SFN	>sp|P31947|1433S_HUMAN 14-3-3 protein sigma OS=Homo sapiens OX=9606 GN=SFN PE=1 SV=1	8	6	1	7	31	27.774
Q6KB66	Keratin, type II cytoskeletal 80	KRT80	>sp|Q6KB66|K2C80_HUMAN Keratin, type II cytoskeletal 80 OS=Homo sapiens OX=9606 GN=KRT80 PE=1 SV=2	9	9	7	8	20.4	50.525
P29508;P48594	Serpin B3	SERPINB3	>sp|P29508|SPB3_HUMAN Serpin B3 OS=Homo sapiens OX=9606 GN=SERPINB3 PE=1 SV=2	10	10	6	8	34.4	44.564
Q01469;A8MUU1	Fatty acid-binding protein, epidermal	FABP5	>sp|Q01469|FABP5_HUMAN Fatty acid-binding protein 5 OS=Homo sapiens OX=9606 GN=FABP5 PE=1 SV=3	8	8	4	8	48.9	15.164
P22735	Protein-glutamine gamma-glutamyltransferase K	TGM1	>sp|P22735|TGM1_HUMAN Protein-glutamine gamma-glutamyltransferase K OS=Homo sapiens OX=9606 GN=TGM1 PE=1 SV=4	9	9	3	8	13.1	89.786
P04040	Catalase	CAT	>sp|P04040|CATA_HUMAN Catalase OS=Homo sapiens OX=9606 GN=CAT PE=1 SV=3	8	8	2	8	17.8	59.755
P08238;Q58FF8;Q58FF7	Heat shock protein HSP 90-beta	HSP90AB1	>sp|P08238|HS90B_HUMAN Heat shock protein HSP 90-beta OS=Homo sapiens OX=9606 GN=HSP90AB1 PE=1 SV=4	14	7	13	9	22.5	83.263
Q9NSB2	Keratin, type II cuticular Hb4	KRT84	>sp|Q9NSB2|KRT84_HUMAN Keratin, type II cuticular Hb4 OS=Homo sapiens OX=9606 GN=KRT84 PE=2 SV=2	10	3	6	9	10.3	64.842
P08727	Keratin, type I cytoskeletal 19	KRT19	>sp|P08727|K1C19_HUMAN Keratin, type I cytoskeletal 19 OS=Homo sapiens OX=9606 GN=KRT19 PE=1 SV=4	12	1	12	10	19	44.105
P11142;P54652	Heat shock cognate 71 kDa protein	HSPA8	>sp|P11142|HSP7C_HUMAN Heat shock cognate 71 kDa protein OS=Homo sapiens OX=9606 GN=HSPA8 PE=1 SV=1	13	11	11	10	22.6	70.897
P68133;P68032;P63267;P62736	Actin, alpha skeletal muscle;Actin, alpha cardiac muscle 1;Actin, gamma-enteric smooth muscle;Actin, aortic smooth muscle	ACTA1;ACTC1;ACTG2;ACTA2	>sp|P68133|ACTS_HUMAN Actin, alpha skeletal muscle OS=Homo sapiens OX=9606 GN=ACTA1 PE=1 SV=1;>sp|P68032|ACTC_HUMAN Actin, alpha cardiac muscle 1 OS=Homo sapiens OX=9606 GN=ACTC1 PE=1 SV=1;>sp|P63267|ACTH_HUMAN Actin, gamma-enteric smooth muscle OS=Homo sa	10	1	10	10	27.6	42.051
Q9HCC0	Methylcrotonoyl-CoA carboxylase beta chain, mitochondrial	MCCC2	>sp|Q9HCC0|MCCB_HUMAN Methylcrotonoyl-CoA carboxylase beta chain, mitochondrial OS=Homo sapiens OX=9606 GN=MCCC2 PE=1 SV=1	15	15	12	11	30	61.332
Q15323;O76013;O76015	Keratin, type I cuticular Ha1	KRT31	>sp|Q15323|K1H1_HUMAN Keratin, type I cuticular Ha1 OS=Homo sapiens OX=9606 GN=KRT31 PE=1 SV=3	11	3	1	11	23.3	47.237
Q14525;Q14532;Q92764;O76014;Q6A162	Keratin, type I cuticular Ha3-II	KRT33B	>sp|Q14525|KT33B_HUMAN Keratin, type I cuticular Ha3-II OS=Homo sapiens OX=9606 GN=KRT33B PE=1 SV=3	11	2	1	11	24.8	46.213
P63261;P60709;Q6S8J3;A5A3E0;P0CG38;Q9BYX7;Q562R1;P0CG39	Actin, cytoplasmic 2;Actin, cytoplasmic 2, N-terminally processed;Actin, cytoplasmic 1;Actin, cytoplasmic 1, N-terminally processed	ACTG1;ACTB	>sp|P63261|ACTG_HUMAN Actin, cytoplasmic 2 OS=Homo sapiens OX=9606 GN=ACTG1 PE=1 SV=1;>sp|P60709|ACTB_HUMAN Actin, cytoplasmic 1 OS=Homo sapiens OX=9606 GN=ACTB PE=1 SV=1	12	3	12	12	34.4	41.792
O76011;A0A140TA62	Keratin, type I cuticular Ha4	KRT34	>sp|O76011|KRT34_HUMAN Keratin, type I cuticular Ha4 OS=Homo sapiens OX=9606 GN=KRT34 PE=1 SV=2;>tr|A0A140TA62|A0A140TA62_HUMAN Uncharacterized protein OS=Homo sapiens OX=9606 GN=LOC100653049 PE=3 SV=2	12	4	0	12	23.2	49.423
P78386;Q9NSB4	Keratin, type II cuticular Hb5	KRT85	>sp|P78386|KRT85_HUMAN Keratin, type II cuticular Hb5 OS=Homo sapiens OX=9606 GN=KRT85 PE=1 SV=1	14	4	1	14	23.9	55.802
Q5XKE5	Keratin, type II cytoskeletal 79	KRT79	>sp|Q5XKE5|K2C79_HUMAN Keratin, type II cytoskeletal 79 OS=Homo sapiens OX=9606 GN=KRT79 PE=1 SV=2	16	2	13	15	18.1	57.835
Q8N1N4	Keratin, type II cytoskeletal 78	KRT78	>sp|Q8N1N4|K2C78_HUMAN Keratin, type II cytoskeletal 78 OS=Homo sapiens OX=9606 GN=KRT78 PE=1 SV=2	21	18	16	17	39.2	56.865
Q01546	Keratin, type II cytoskeletal 2 oral	KRT76	>sp|Q01546|K22O_HUMAN Keratin, type II cytoskeletal 2 oral OS=Homo sapiens OX=9606 GN=KRT76 PE=1 SV=2	20	1	18	18	15	65.84
P02768	Serum albumin	ALB	>sp|P02768|ALBU_HUMAN Serum albumin OS=Homo sapiens OX=9606 GN=ALB PE=1 SV=2	28	28	25	19	47	69.366
P14923;P35222	Junction plakoglobin	JUP	>sp|P14923|PLAK_HUMAN Junction plakoglobin OS=Homo sapiens OX=9606 GN=JUP PE=1 SV=3	20	20	14	19	30.6	81.744
P12035	Keratin, type II cytoskeletal 3	KRT3	>sp|P12035|K2C3_HUMAN Keratin, type II cytoskeletal 3 OS=Homo sapiens OX=9606 GN=KRT3 PE=1 SV=3	25	3	24	20	24.2	64.416
O95678	Keratin, type II cytoskeletal 75	KRT75	>sp|O95678|K2C75_HUMAN Keratin, type II cytoskeletal 75 OS=Homo sapiens OX=9606 GN=KRT75 PE=1 SV=2	21	1	18	20	20.7	59.56
Q02413	Desmoglein-1	DSG1	>sp|Q02413|DSG1_HUMAN Desmoglein-1 OS=Homo sapiens OX=9606 GN=DSG1 PE=1 SV=2	20	20	16	20	23.3	113.75
Q5D862	Filaggrin-2	FLG2	>sp|Q5D862|FILA2_HUMAN Filaggrin-2 OS=Homo sapiens OX=9606 GN=FLG2 PE=1 SV=1	21	21	8	20	17.9	248.07
P13646	Keratin, type I cytoskeletal 13	KRT13	>sp|P13646|K1C13_HUMAN Keratin, type I cytoskeletal 13 OS=Homo sapiens OX=9606 GN=KRT13 PE=1 SV=4	22	11	20	21	42.4	49.588
P19013	Keratin, type II cytoskeletal 4	KRT4	>sp|P19013|K2C4_HUMAN Keratin, type II cytoskeletal 4 OS=Homo sapiens OX=9606 GN=KRT4 PE=1 SV=4	24	18	18	21	42.3	57.285
Q86YZ3	Hornerin	HRNR	>sp|Q86YZ3|HORN_HUMAN Hornerin OS=Homo sapiens OX=9606 GN=HRNR PE=1 SV=2	22	22	11	22	21.6	282.39
O43790;Q14533	Keratin, type II cuticular Hb6;Keratin, type II cuticular Hb1	KRT86;KRT81	>sp|O43790|KRT86_HUMAN Keratin, type II cuticular Hb6 OS=Homo sapiens OX=9606 GN=KRT86 PE=1 SV=1;>sp|Q14533|KRT81_HUMAN Keratin, type II cuticular Hb1 OS=Homo sapiens OX=9606 GN=KRT81 PE=1 SV=3	22	5	1	22	48.6	53.5
Q7Z794	Keratin, type II cytoskeletal 1b	KRT77	>sp|Q7Z794|K2C1B_HUMAN Keratin, type II cytoskeletal 1b OS=Homo sapiens OX=9606 GN=KRT77 PE=2 SV=3	25	19	20	23	36	61.901
Q04695	Keratin, type I cytoskeletal 17	KRT17	>sp|Q04695|K1C17_HUMAN Keratin, type I cytoskeletal 17 OS=Homo sapiens OX=9606 GN=KRT17 PE=1 SV=2	29	11	28	24	54.6	48.105
Q5T749	Keratinocyte proline-rich protein	KPRP	>sp|Q5T749|KPRP_HUMAN Keratinocyte proline-rich protein OS=Homo sapiens OX=9606 GN=KPRP PE=1 SV=1	25	25	19	25	54.7	64.135
P08779	Keratin, type I cytoskeletal 16	KRT16	>sp|P08779|K1C16_HUMAN Keratin, type I cytoskeletal 16 OS=Homo sapiens OX=9606 GN=KRT16 PE=1 SV=4	41	24	38	36	75.3	51.267
P02533;P35900;Q8N1A0;P05783;Q7Z3Y9	Keratin, type I cytoskeletal 14	KRT14	>sp|P02533|K1C14_HUMAN Keratin, type I cytoskeletal 14 OS=Homo sapiens OX=9606 GN=KRT14 PE=1 SV=4	46	20	38	42	78	51.561
P13645;Q7Z3Y7;Q7Z3Z0;Q2M2I5	Keratin, type I cytoskeletal 10	KRT10	>sp|P13645|K1C10_HUMAN Keratin, type I cytoskeletal 10 OS=Homo sapiens OX=9606 GN=KRT10 PE=1 SV=6	51	43	43	49	61.8	58.826
Q13085;O00763	Acetyl-CoA carboxylase 1;Biotin carboxylase	ACACA	>sp|Q13085|ACACA_HUMAN Acetyl-CoA carboxylase 1 OS=Homo sapiens OX=9606 GN=ACACA PE=1 SV=2	70	70	61	51	33.9	265.55
P35527	Keratin, type I cytoskeletal 9	KRT9	>sp|P35527|K1C9_HUMAN Keratin, type I cytoskeletal 9 OS=Homo sapiens OX=9606 GN=KRT9 PE=1 SV=3	55	54	42	53	75.6	62.064
P04259;P12036;P14136	Keratin, type II cytoskeletal 6B	KRT6B	>sp|P04259|K2C6B_HUMAN Keratin, type II cytoskeletal 6B OS=Homo sapiens OX=9606 GN=KRT6B PE=1 SV=5	57	3	50	55	68.6	60.066
P13647	Keratin, type II cytoskeletal 5	KRT5	>sp|P13647|K2C5_HUMAN Keratin, type II cytoskeletal 5 OS=Homo sapiens OX=9606 GN=KRT5 PE=1 SV=3	57	32	47	55	63.2	62.378
P02538	Keratin, type II cytoskeletal 6A	KRT6A	>sp|P02538|K2C6A_HUMAN Keratin, type II cytoskeletal 6A OS=Homo sapiens OX=9606 GN=KRT6A PE=1 SV=3	58	3	51	56	67.7	60.044
P48668	Keratin, type II cytoskeletal 6C	KRT6C	>sp|P48668|K2C6C_HUMAN Keratin, type II cytoskeletal 6C OS=Homo sapiens OX=9606 GN=KRT6C PE=1 SV=3	57	1	50	56	68.6	60.024
P15924	Desmoplakin	DSP	>sp|P15924|DESP_HUMAN Desmoplakin OS=Homo sapiens OX=9606 GN=DSP PE=1 SV=3	75	75	41	69	23.5	331.77
P35908	Keratin, type II cytoskeletal 2 epidermal	KRT2	>sp|P35908|K22E_HUMAN Keratin, type II cytoskeletal 2 epidermal OS=Homo sapiens OX=9606 GN=KRT2 PE=1 SV=2	75	53	61	72	87	65.432
P04264	Keratin, type II cytoskeletal 1	KRT1	>sp|P04264|K2C1_HUMAN Keratin, type II cytoskeletal 1 OS=Homo sapiens OX=9606 GN=KRT1 PE=1 SV=6	81	72	60	81	73.1	66.038
