# Supplementary material for: The Grb2 splice variant, Grb3-3, is a negative regulator of RAS activation
Source: Commun Biol. 2022 Sep 28;5:1029. doi: 10.1038/s42003-022-03985-7 (PMC9519967; doi:10.1038/s42003-022-03985-7)
Supplement: Supplementary file 6 — Supplementary Data 3 [file 42003_2022_3985_MOESM6_ESM.xlsx]

## Sheet: Fig. 1b
Fig. 1b - Densitometry measurement showing pERK normalised to ERK
FGF9		HGF		IFNγ
RFP	RFP Grb3-3	RFP	RFP Grb3-3	RFP	RFP Grb3-3
1.65369	0.860036	0.791948	0.286527	1.01851	0.442751
1.765	0.88628	0.81115	0.39716	0.99856	0.47798
1.5927	0.718	0.695412	0.381233	1.10238	0.32919

## Sheet: Fig. 1di
Fig. 1di - Densitometry measurement showing pERK normalised to ERK in EGF-stimulated Caco-2 cells in the presence of exogenous transfected Grb3-3
Unstimulated			EGF
Ctrl	RFP	RFP Grb3-3	Ctrl	RFP	RFP Grb3-3
0.683961	0.656994	0.680356	0.962535	0.971507	0.603945
0.6765	0.68128	0.6485	0.83986	0.996	0.7598
0.5917	0.6197	0.5542	0.938193	1.1001	0.6519

## Sheet: Fig. 1dii
Fig. 1dii - Densitometry measurement showing pEGFR normalised to EGFR in EGF-stimulated Caco-2 cells in the presence of exogenous transfected Grb3-3
Unstimulated			EGF
Ctrl	RFP	RFP Grb3-3	Ctrl	RFP	RFP Grb3-3
0.942962	0.85537	0.930889	1.3124	1.21256	1.0801
0.86765	0.868128	0.7485	1.53986	1.496	0.92998
0.96917	0.7197	0.8642	1.03819	1.3001	0.8019

## Sheet: Fig. 1e
Fig. 1e - Cell proliferation BrdU incorporation assays in HEK293T cells transfected with a Grb2 mutant characterised by impaired SH2 domain-mediated binding (Grb2R82L) or Grb3-3
RFP	Grb2R82L	Grb3-3
0.979	0.768	0.553
0.897	0.76	0.803
1.833	0.765	0.704
0.851	0.861	0.855
0.852	0.834	0.718
0.902	0.921	0.786
0.84	0.713	0.533
0.862	0.736	0.819
0.905	0.773	0.491
0.866	0.823	0.749
0.841	0.771	0.487
0.851	0.783	0.721
1.862	0.818	0.629
0.815	0.763	0.542
0.918	0.751	0.544
1.07	0.85	0.636
0.843	0.777	0.795
1.156	0.875	0.614
0.851	0.795	0.572
1.122	0.818	0.486
0.859	0.826	0.542
0.853	0.718	0.797
0.849	0.801	0.607
0.894	0.76	0.322

## Sheet: Fig. 1f
Fig. 1e - Cell proliferation BrdU incorporation assays in Caco-2 cells transfected with a Grb2 mutant characterised by impaired SH2 domain-mediated binding (Grb2R82L) or Grb3-3
RFP	Grb2R82L	Grb3-3
0.457	0.515	0.193
0.518	0.556	0.165
0.487	0.462	0.195
0.517	0.454	0.155
0.506	0.566	0.193
0.565	0.611	0.242
0.46	0.5	0.344
0.493	0.529	0.23
0.769	0.476	0.302
0.515	0.485	0.243
0.548	0.527	0.162
0.611	0.496	0.231
0.474	0.483	0.395
0.502	0.55	0.283
0.45	0.524	0.305
0.47	0.509	0.289
0.58	0.509	0.273
0.605	0.471	0.29
0.545	0.471	0.293
0.532	0.371	0.353
0.525	0.384	0.375
0.579	0.402	0.334
0.526	0.399	0.345
0.556	0.516	0.408

## Sheet: Fig. 3e
Fig. 3e - Densitometry measurement of Sos localisation in the presence of exogenous transfected RFP-tagged Grb3-3 (RFP Grb3-3) compared with RFP-tagged Grb2 (RFP Grb2) and RFP control (RFP)
Cytoplasm			Membrane
RFP	RFP Grb3-3	RFP Grb2	RFP	RFP Grb3-3	RFP Grb2
0.921659	0.818484	1.32791	0.916572	1.23097	0.704698
0.869375	0.639562	0.981529	0.800827	1.59275	0.682953
0.983956	0.673649	1.12948	0.7452	1.6982	0.652927

## Sheet: Fig. 3g
Fig. 3g - Relative concentration of Grb3-3 mRNA as a proportion of total Grb3-3 mRNA and Grb2 mRNA in samples derived from 13 matched colorectal cancer and surrounding normal colonic tissue samples
Case	1	2	3	4	5	6	7	8	9	10	11	12	13
Normal	45.1192	31.9685	38.0785	90.1938	28.2154	44.9888	28.8345	28.0832	62.8121	17.2	14.2	20.6	18.6
Malignant	23.4977	3.84345	25.0996	37.8725	36.2734	45.1223	28.8473	18.2662	16.5179	6.9	84	5.1	16.8

## Sheet: Fig. 4d
Fig. 4d - Densitometry measurement of pulled down samples showing binding of hnRNPC to RNA oligo 1 and mutant RNA oligo 1
RNA Oligo1	RNA Mutant Oligo1
0.754	0.359

## Sheet: Fig. 4e
Fig. 4e - Relative mRNA expression of hnRNPC in normal colonic tissue and matched tumour tissue
Case	1	2	3	4	5	6	7	8	9	10	11	12	13	14	15	16	17	18	19	20	21	22
Normal	5.31763	4.11469	5.44822	1.36205	0.695337	57.9118	13.5553	1.08733	1.93963	2.57716	16.4018	79.3844	6.70754	119.908	2.50669	3.26206	21.5675	18.453	97.7337	28.2619	20.193	1.88659
Tumour	0.8269	0.460344	0.695337	0.227791	69.8304	16.7465	13.6024	0.678671	0.165601	58.1128	3.01213	3.36541	3.44806	59.954	0.983355	9.45308	2.29069	2.07166	2.55051	61.6395	1.37629	0.130379
